# Supplementary material for: Functional analysis of Salmonella Typhi adaptation to survival in water
Source: Environ Microbiol. 2018 Nov 18;20(11):4079–90. doi: 10.1111/1462-2920.14458 (PMC6282856; doi:10.1111/1462-2920.14458)
Supplement: Supplementary file 3 — Table S2. Processed TraDIS data. [file EMI-20-4079-s003.xlsx]

## Sheet: Sheet1
Sys ID	Name	Gene length	IN total inserts	OUT total inserts	IN total reads	OUT total reads	ratio d2:in	log ratio	IN +20reads	OUT +20reads	ratio d2:in	log ratio
t0791	rfbP	1412	186	8	2477	27	0.0109003	-1.96256	2497	47	0.0188226	-1.72532
t4351	tviC	1028	134	2	1014	7	0.00690335	-2.16094	1034	27	0.0261122	-1.58316
t1651	cls	1442	45	0	575	0	0	#NUM!	595	20	0.0336134	-1.47349
t2541	-	2426	129	6	1187	37	0.031171	-1.50625	1207	57	0.0472245	-1.32583
t1560	-	965	65	0	395	0	0	#NUM!	415	20	0.0481928	-1.31702
t0792	gnd	1388	113	9	1084	40	0.0369004	-1.43297	1104	60	0.0543478	-1.26482
t1212	rfc	1205	105	15	1380	58	0.042029	-1.37645	1400	78	0.0557143	-1.25403
t3645	gidA	1871	80	0	328	0	0	#NUM!	348	20	0.0574713	-1.24055
t1856	pqiB	1622	51	2	406	6	0.0147783	-1.83037	426	26	0.0610329	-1.21444
t3984	glgC	1277	84	6	863	36	0.0417149	-1.37971	883	56	0.0634202	-1.19777
t2417	cyoA	938	67	2	528	16	0.030303	-1.51851	548	36	0.0656934	-1.18248
t2373	htpG	1880	84	10	903	41	0.0454042	-1.3429	923	61	0.0660888	-1.17987
t3985	glgA	1415	74	6	578	22	0.0380623	-1.41951	598	42	0.0702341	-1.15345
t3273	-	611	39	1	306	4	0.0130719	-1.88366	326	24	0.0736196	-1.13301
t3285	rnG	1451	50	0	233	0	0	#NUM!	253	20	0.0790514	-1.10209
t3677	thdF	1346	50	1	243	4	0.0164609	-1.78355	263	24	0.0912548	-1.03974
t3534	fpr	728	33	1	231	3	0.012987	-1.88649	251	23	0.0916335	-1.03795
t3986	glgP	2429	142	4	1213	93	0.0766694	-1.11538	1233	113	0.0916464	-1.03788
t0788	rfbN	926	118	18	1362	108	0.0792952	-1.10075	1382	128	0.0926194	-1.0333
t2050	ybiS	902	48	2	243	5	0.0205761	-1.68664	263	25	0.095057	-1.02202
t0346	guaB	1454	52	4	247	6	0.0242915	-1.61455	267	26	0.0973783	-1.01154
t3283	tldD	1427	80	4	509	33	0.064833	-1.1882	529	53	0.100189	-0.99918
t3245	arcB	2318	62	3	240	7	0.0291667	-1.53511	260	27	0.103846	-0.98361
t0790	rfbK	1415	228	47	3358	342	0.101846	-0.992055	3378	362	0.107164	-0.969951
t3801	waaI	995	237	53	6788	728	0.107248	-0.96961	6808	748	0.109871	-0.959118
t1033	prc	2030	38	1	171	1	0.00584795	-2.233	191	21	0.109948	-0.958814
t2912	ptsP	2228	85	7	887	80	0.0901917	-1.04483	907	100	0.110254	-0.957607
t0784	rfbE	998	86	14	745	65	0.0872483	-1.05924	765	85	0.111111	-0.954243
t3982	glgB	2168	118	16	989	95	0.0960566	-1.01747	1009	115	0.113974	-0.943193
t0169	-	749	24	1	173	2	0.0115607	-1.93702	193	22	0.11399	-0.943135
t0778	rfbC	533	99	8	1748	187	0.106979	-0.9707	1768	207	0.117081	-0.931512
t1855	-	545	24	1	176	3	0.0170455	-1.76839	196	23	0.117347	-0.930528
t0198	mrcB	2504	83	6	497	41	0.082495	-1.08357	517	61	0.117988	-0.928161
t4490	treR	929	40	8	705	69	0.0978723	-1.00934	725	89	0.122759	-0.910948
t3501	argH	1358	73	10	594	56	0.0942761	-1.0256	614	76	0.123779	-0.907355
t2418	cyoB	1973	44	3	254	14	0.0551181	-1.25871	274	34	0.124088	-0.906272
t3192	-	485	23	2	197	7	0.035533	-1.44937	217	27	0.124424	-0.905096
t1101	hemK	815	25	7	426	36	0.084507	-1.07311	446	56	0.125561	-0.901147
t3240	-	836	27	0	137	0	0	#NUM!	157	20	0.127389	-0.89487
t1059	fadD	1667	59	9	577	58	0.10052	-0.997748	597	78	0.130653	-0.88388
t3361	hemX	1151	37	4	165	5	0.030303	-1.51851	185	25	0.135135	-0.869232
t3184	-	2033	73	12	397	38	0.0957179	-1.01901	417	58	0.139089	-0.856708
t3455	purH	1571	99	22	846	102	0.120567	-0.91877	866	122	0.140878	-0.851158
t3461	hupA	254	20	3	261	21	0.0804598	-1.09442	281	41	0.145907	-0.835922
t0776	rfbD	881	94	18	1387	186	0.134102	-0.872564	1407	206	0.146411	-0.834427
t4418	yjeB	407	20	0	116	0	0	#NUM!	136	20	0.147059	-0.832509
t0533	-	1196	44	3	299	27	0.090301	-1.04431	319	47	0.147335	-0.831693
t1850	ompA	1034	25	1	141	4	0.0283688	-1.54716	161	24	0.149068	-0.826615
t2111	galE	998	16	0	114	0	0	#NUM!	134	20	0.149254	-0.826075
t3362	hemY	1181	48	6	234	18	0.0769231	-1.11394	254	38	0.149606	-0.82505
t4619	nadR	1214	40	4	394	42	0.106599	-0.972247	414	62	0.149758	-0.824609
t1040	-	125	19	10	240	19	0.0791667	-1.10146	260	39	0.15	-0.823909
t4022	dam	818	29	2	126	2	0.015873	-1.79934	146	22	0.150685	-0.82193
t0787	rfbU	1043	24	0	112	0	0	#NUM!	132	20	0.151515	-0.819544
t0356	ppk	2048	111	16	821	109	0.132765	-0.876917	841	129	0.153389	-0.814206
t0789	rfbM	1421	95	17	1292	182	0.140867	-0.851191	1312	202	0.153963	-0.812582
t3806	waaL	1196	302	130	10396	1621	0.155925	-0.807083	10416	1641	0.157546	-0.802592
t1337	fumC	1385	24	0	102	0	0	#NUM!	122	20	0.163934	-0.78533
t0779	rfbI	956	167	25	1985	312	0.157179	-0.803606	2005	332	0.165586	-0.780976
t0347	guaA	1559	30	0	99	0	0	#NUM!	119	20	0.168067	-0.774517
t4472	pmbA	1334	76	13	924	140	0.151515	-0.819544	944	160	0.169492	-0.770852
t3318	ubiB	683	41	1	226	22	0.0973451	-1.01169	246	42	0.170732	-0.767686
t3272	-	587	58	4	441	60	0.136054	-0.866287	461	80	0.173536	-0.760611
t3200	pnp	2117	64	2	232	24	0.103448	-0.985277	252	44	0.174603	-0.757948
t3093	sufI	1394	50	5	179	15	0.0837989	-1.07676	199	35	0.175879	-0.754785
t0315	yfhF	305	17	0	93	0	0	#NUM!	113	20	0.176991	-0.752048
t2362	ybaR	2483	85	16	432	61	0.141204	-0.850154	452	81	0.179204	-0.746653
t0580	glpA	1610	58	12	377	52	0.137931	-0.860338	397	72	0.18136	-0.741458
t3592	yiiD	971	79	24	979	165	0.168539	-0.773299	999	185	0.185185	-0.732394
t0274	lepA	1781	44	6	196	20	0.102041	-0.991226	216	40	0.185185	-0.732394
t0685	yohD	578	23	4	136	9	0.0661765	-1.1793	156	29	0.185897	-0.730727
t1734	rne	3185	23	2	109	4	0.0366972	-1.43537	129	24	0.186047	-0.730378
t2921	galR	1010	35	4	200	21	0.105	-0.978811	220	41	0.186364	-0.729639
t3802	waaJ	992	168	64	3401	625	0.183769	-0.735727	3421	645	0.188541	-0.724593
t0780	rfbF	755	9	0	85	0	0	#NUM!	105	20	0.190476	-0.720159
t3852	yiaJ	782	44	4	289	40	0.138408	-0.858838	309	60	0.194175	-0.711807
t0007	talB	935	22	2	90	2	0.0222222	-1.65321	110	22	0.2	-0.69897
t3199	-	866	25	0	80	0	0	#NUM!	100	20	0.2	-0.69897
t4013	mrcA	2558	108	21	658	116	0.176292	-0.753768	678	136	0.20059	-0.697691
t4041	prkB	851	70	22	741	133	0.179487	-0.745967	761	153	0.201051	-0.696693
t1857	pqiA	1235	56	7	447	76	0.170022	-0.769494	467	96	0.205567	-0.687046
t0124	yabC	923	7	0	77	0	0	#NUM!	97	20	0.206186	-0.685742
t3617	hemN	1355	70	18	688	128	0.186047	-0.730378	708	148	0.20904	-0.679772
t2304	-	1622	285	81	4655	970	0.208378	-0.681148	4675	990	0.211765	-0.674146
t3774	recG	2063	58	6	176	22	0.125	-0.90309	196	42	0.214286	-0.669007
t0496	truA	794	15	1	120	10	0.0833333	-1.07918	140	30	0.214286	-0.669007
t4011	yrfF	2114	209	39	4740	1011	0.213291	-0.671027	4760	1031	0.216597	-0.664348
t1711	-	1007	24	5	201	29	0.144279	-0.840798	221	49	0.221719	-0.654196
t2976	pepP	1298	30	3	131	14	0.10687	-0.971143	151	34	0.225166	-0.647498
t0448	nupC	1184	58	12	481	93	0.193347	-0.713662	501	113	0.225549	-0.646759
t2102	ybhE	977	27	3	120	12	0.1	-1	140	32	0.228571	-0.640978
t0473	fadL	1295	73	8	582	118	0.202749	-0.693041	602	138	0.229236	-0.639717
t3500	oxyR	899	27	1	110	10	0.0909091	-1.04139	130	30	0.230769	-0.636822
t4059	fusA	2096	2	0	66	0	0	#NUM!	86	20	0.232558	-0.633468
t4432	yjfQ	737	25	2	138	17	0.123188	-0.90943	158	37	0.234177	-0.630455
t2639	smpA	320	14	0	64	0	0	#NUM!	84	20	0.238095	-0.623249
t2867	barA	2738	103	29	1237	282	0.227971	-0.642121	1257	302	0.240255	-0.619328
t3213	ftsH	1916	7	2	84	6	0.0714286	-1.14613	104	26	0.25	-0.60206
t4396	yjeA	959	30	2	91	8	0.0879121	-1.05595	111	28	0.252252	-0.598165
t4053	yheO	704	55	14	508	114	0.224409	-0.648959	528	134	0.253788	-0.595529
t1625	acnA	2657	91	16	625	144	0.2304	-0.637518	645	164	0.254264	-0.594716
t4471	yjga	533	13	4	104	12	0.115385	-0.937852	124	32	0.258065	-0.588272
t1586	tpx	488	50	16	474	108	0.227848	-0.642355	494	128	0.259109	-0.586517
t4612	deoB	1205	45	13	379	84	0.221636	-0.65436	399	104	0.260652	-0.58394
t4116	yjbB	1613	74	21	716	172	0.240223	-0.619385	736	192	0.26087	-0.583577
t0991	zwf	1457	59	22	546	129	0.236264	-0.626603	566	149	0.263251	-0.57963
t2450	tsx	845	44	20	491	116	0.236253	-0.626624	511	136	0.266145	-0.574882
t2419	cyoC	596	12	1	62	2	0.0322581	-1.49136	82	22	0.268293	-0.571391
t3918	gor	1334	38	7	206	41	0.199029	-0.701083	226	61	0.269912	-0.568779
t2420	cyoD	311	5	0	54	0	0	#NUM!	74	20	0.27027	-0.568202
t3358	cyaA	2528	97	13	520	127	0.244231	-0.6122	540	147	0.272222	-0.565076
t3983	glgX	1946	123	31	1012	263	0.259881	-0.585225	1032	283	0.274225	-0.561893
t3833	mtlD	1130	62	17	415	100	0.240964	-0.618048	435	120	0.275862	-0.559308
t3557	pfkA	944	28	2	77	7	0.0909091	-1.04139	97	27	0.278351	-0.555408
t0751	dcd	563	13	1	62	3	0.0483871	-1.31527	82	23	0.280488	-0.552086
t2904	recC	3353	20	1	69	5	0.0724638	-1.13988	89	25	0.280899	-0.55145
t3499	udhA	1382	35	3	89	11	0.123596	-0.907997	109	31	0.284404	-0.546065
t2421	cyoE	872	18	1	63	4	0.0634921	-1.19728	83	24	0.289157	-0.538867
t4385	yjeK	1010	29	3	101	15	0.148515	-0.82823	121	35	0.289256	-0.538717
t0794	cld	965	52	24	857	234	0.273046	-0.563765	877	254	0.289624	-0.538166
t2115	gpmA	734	30	4	187	40	0.213904	-0.669782	207	60	0.289855	-0.537819
t2633	corE	773	50	17	559	149	0.266547	-0.574226	579	169	0.291883	-0.534792
t0929	sirA	638	22	4	185	40	0.216216	-0.665112	205	60	0.292683	-0.533603
t0783	rfbS	821	18	0	48	0	0	#NUM!	68	20	0.294118	-0.531479
t3797	waaP	779	21	0	48	0	0	#NUM!	68	20	0.294118	-0.531479
t3616	glnG	1391	48	12	332	85	0.256024	-0.591719	352	105	0.298295	-0.525353
t0785	rfbX	1280	13	3	86	12	0.139535	-0.855317	106	32	0.301887	-0.520156
t3346	uvrD	2144	84	15	348	93	0.267241	-0.573096	368	113	0.307065	-0.512769
t0317	hscA	1832	20	0	45	0	0	#NUM!	65	20	0.307692	-0.511883
t2410	lon	2336	5	0	45	0	0	#NUM!	65	20	0.307692	-0.511883
t0993	-	623	10	1	51	2	0.0392157	-1.40654	71	22	0.309859	-0.508836
t2145	-	227	18	8	157	35	0.22293	-0.651832	177	55	0.310734	-0.507611
t3805	waaK	1127	230	126	5863	1834	0.312809	-0.504721	5883	1854	0.315145	-0.501489
t2192	nagA	1136	14	0	43	0	0	#NUM!	63	20	0.31746	-0.498311
t1074	dadA	1280	35	14	205	52	0.253659	-0.595751	225	72	0.32	-0.49485
t4445	rplI	431	16	4	204	52	0.254902	-0.593627	224	72	0.321429	-0.492916
t0301	glyA	1235	15	2	67	8	0.119403	-0.922985	87	28	0.321839	-0.492361
t3876	yiaC	422	21	10	175	43	0.245714	-0.60957	195	63	0.323077	-0.490694
t0527	ackA	1184	19	1	45	1	0.0222222	-1.65321	65	21	0.323077	-0.490694
t2384	acrA	1175	29	6	161	39	0.242236	-0.615761	181	59	0.325967	-0.486827
t2203	miaB	1448	72	29	742	230	0.309973	-0.508676	762	250	0.328084	-0.484015
t4386	efp	548	23	1	74	11	0.148649	-0.827839	94	31	0.329787	-0.481766
t2908	ppdA	452	20	11	167	42	0.251497	-0.599467	187	62	0.331551	-0.47945
t3315	fadB	2171	103	27	571	177	0.309982	-0.508663	591	197	0.333333	-0.477121
t0546	nuoL	1823	21	0	40	0	0	#NUM!	60	20	0.333333	-0.477121
t3182	gatR	755	16	0	40	0	0	#NUM!	60	20	0.333333	-0.477121
t2714	luxS	497	49	19	593	185	0.311973	-0.505883	613	205	0.334421	-0.475707
t0480	aroC	1067	9	4	84	15	0.178571	-0.748188	104	35	0.336538	-0.472965
t2448	ybaD	431	13	1	42	1	0.0238095	-1.62325	62	21	0.33871	-0.470172
t4613	deoD	701	31	6	215	60	0.27907	-0.554287	235	80	0.340426	-0.467978
t2029	-	797	20	7	97	20	0.206186	-0.685742	117	40	0.34188	-0.466126
t0526	pta	2126	25	1	50	4	0.08	-1.09691	70	24	0.342857	-0.464887
t4142	dgkA	350	14	2	44	2	0.0454545	-1.34242	64	22	0.34375	-0.463757
t0161	-	266	10	7	102	22	0.215686	-0.666177	122	42	0.344262	-0.463111
t2872	-	431	22	8	192	53	0.276042	-0.559025	212	73	0.34434	-0.463013
t2906	ygdB	389	19	8	142	36	0.253521	-0.595986	162	56	0.345679	-0.461327
t0529	-	476	23	8	165	44	0.266667	-0.574031	185	64	0.345946	-0.460992
t4051	slyX	200	13	4	81	15	0.185185	-0.732394	101	35	0.346535	-0.460253
t2052	-	455	13	4	118	28	0.237288	-0.624724	138	48	0.347826	-0.458638
t1041	cspC	191	34	17	501	162	0.323353	-0.490323	521	182	0.349328	-0.456766
t2385	acrB	3131	138	33	643	212	0.329705	-0.481875	663	232	0.349925	-0.456026
t2642	smpB	464	55	13	418	135	0.322967	-0.490843	438	155	0.353881	-0.451142
t0711	-	728	15	2	76	14	0.184211	-0.734686	96	34	0.354167	-0.450792
t0782	rfbH	1295	31	1	98	22	0.22449	-0.648803	118	42	0.355932	-0.448633
t2178	seqA	524	18	3	81	16	0.197531	-0.704365	101	36	0.356436	-0.448019
t1327	-	563	33	19	495	166	0.335354	-0.474497	515	186	0.361165	-0.442294
t2146	gltA	1265	40	10	217	66	0.304147	-0.516916	237	86	0.362869	-0.44025
t3259	sspA	620	27	11	352	115	0.326705	-0.485845	372	135	0.362903	-0.440209
t3264	degQ	1349	65	13	335	111	0.331343	-0.479722	355	131	0.369014	-0.432957
t0267	srmB	1316	46	14	213	66	0.309859	-0.508836	233	86	0.369099	-0.432857
t0208	mtn	680	9	0	34	0	0	#NUM!	54	20	0.37037	-0.431364
t2932	-	1211	253	126	4628	1707	0.368842	-0.43316	4648	1727	0.371558	-0.429974
t2455	secF	953	5	3	60	10	0.166667	-0.778151	80	30	0.375	-0.425969
t3505	ppc	2633	75	21	294	98	0.333333	-0.477121	314	118	0.375796	-0.425048
t1730	-	503	19	6	96	24	0.25	-0.60206	116	44	0.37931	-0.421005
t0226	ompH	467	8	1	35	1	0.0285714	-1.54407	55	21	0.381818	-0.418143
t0530	-	659	31	9	424	150	0.353774	-0.451275	444	170	0.382883	-0.416934
t0562	pqaB	1628	57	27	484	173	0.357438	-0.446799	504	193	0.382937	-0.416873
t4459	ytfK	254	36	24	878	324	0.369021	-0.43295	898	344	0.383073	-0.416718
t3024	-	257	13	3	97	25	0.257732	-0.588832	117	45	0.384615	-0.414973
t4643	ssrA	448	10	0	32	0	0	#NUM!	52	20	0.384615	-0.414973
t3379	rfe	1085	78	27	506	184	0.363636	-0.439333	526	204	0.387833	-0.411356
t0541	nuoG	2714	18	0	31	0	0	#NUM!	51	20	0.392157	-0.40654
t2902	recB	3527	12	0	31	0	0	#NUM!	51	20	0.392157	-0.40654
t4096	sun	1271	62	24	357	128	0.358543	-0.445458	377	148	0.392573	-0.40608
t1321	nth	617	18	7	158	50	0.316456	-0.499687	178	70	0.393258	-0.405322
t3487	coaA	932	4	3	50	8	0.16	-0.79588	70	28	0.4	-0.39794
t3987	glpD	1490	24	7	77	19	0.246753	-0.607737	97	39	0.402062	-0.395707
t2105	modB	671	25	10	129	41	0.317829	-0.497806	149	61	0.409396	-0.387856
t1298	purR	1007	28	11	133	43	0.323308	-0.490383	153	63	0.411765	-0.385351
t1460	-	773	45	6	159	54	0.339623	-0.469003	179	74	0.413408	-0.383621
t2036	-	365	15	9	161	55	0.341615	-0.466463	181	75	0.414365	-0.382617
t0093	ksgA	803	13	0	28	0	0	#NUM!	48	20	0.416667	-0.380211
t3237	rpoN	1415	10	0	28	0	0	#NUM!	48	20	0.416667	-0.380211
t4393	frdC	377	23	12	167	58	0.347305	-0.459288	187	78	0.417112	-0.379747
t0425	-	1709	20	4	47	8	0.170213	-0.769008	67	28	0.41791	-0.378917
t3371	-	1232	14	1	35	3	0.0857143	-1.06695	55	23	0.418182	-0.378635
t4449	cycA	1385	61	29	458	182	0.39738	-0.400794	478	202	0.422594	-0.374077
t0500	dedD	656	17	8	84	24	0.285714	-0.544068	104	44	0.423077	-0.373581
t1301	ydhD	329	12	3	72	19	0.263889	-0.578579	92	39	0.423913	-0.372723
t3368	rffM	722	28	7	154	54	0.350649	-0.455127	174	74	0.425287	-0.371318
t0245	proS	1700	2	0	27	0	0	#NUM!	47	20	0.425532	-0.371068
t2128	tolB	1274	9	0	27	0	0	#NUM!	47	20	0.425532	-0.371068
t3951	ftsY	1457	2	0	27	0	0	#NUM!	47	20	0.425532	-0.371068
t1026	-	173	12	6	55	12	0.218182	-0.661181	75	32	0.426667	-0.369911
t1652	-	311	13	9	113	37	0.327434	-0.484877	133	57	0.428571	-0.367977
t4023	rpe	659	3	1	29	1	0.0344828	-1.4624	49	21	0.428571	-0.367977
t3591	ygjM	428	38	21	472	191	0.404661	-0.392909	492	211	0.428862	-0.367683
t3525	ftsN	977	21	7	152	54	0.355263	-0.44945	172	74	0.430233	-0.366297
t2496	prpB	869	30	9	139	49	0.352518	-0.452819	159	69	0.433962	-0.362548
t0041	nhaA	1148	41	17	224	86	0.383929	-0.41575	244	106	0.434426	-0.362084
t1076	-	1715	52	16	369	149	0.403794	-0.39384	389	169	0.434447	-0.362063
t0316	yfhE	497	11	0	26	0	0	#NUM!	46	20	0.434783	-0.361728
t3276	-	245	15	8	150	54	0.36	-0.443697	170	74	0.435294	-0.361217
t1852	-	1742	65	34	724	305	0.421271	-0.375439	744	325	0.436828	-0.35969
t0175	hpt	518	24	10	165	61	0.369697	-0.432154	185	81	0.437838	-0.358687
t4060	tufA	1166	73	20	255	101	0.396078	-0.402219	275	121	0.44	-0.356547
t1325	-	2003	72	38	629	266	0.422893	-0.373769	649	286	0.440678	-0.355879
t1989	-	302	6	3	82	25	0.304878	-0.515874	102	45	0.441176	-0.355388
t1670	narI	659	27	17	338	138	0.408284	-0.389038	358	158	0.441341	-0.355226
t2377	apt	533	22	9	449	187	0.416481	-0.380405	469	207	0.441365	-0.355202
t0797	hisA	719	16	11	111	38	0.342342	-0.465539	131	58	0.442748	-0.353843
t1075	dadX	1052	40	21	241	96	0.39834	-0.399746	261	116	0.444444	-0.352183
t2276	fepD	989	14	0	25	0	0	#NUM!	45	20	0.444444	-0.352183
t3800	waaB	1061	243	138	6136	2727	0.444426	-0.3522	6156	2747	0.446231	-0.35044
t1917	-	731	29	18	260	106	0.407692	-0.389667	280	126	0.45	-0.346787
t4020	aroB	1070	28	9	148	56	0.378378	-0.422074	168	76	0.452381	-0.344496
t3652	atpA	1523	9	0	24	0	0	#NUM!	44	20	0.454545	-0.342423
t3670	phoU	707	4	0	24	0	0	#NUM!	44	20	0.454545	-0.342423
t1092	-	1073	67	20	488	212	0.434426	-0.362084	508	232	0.456693	-0.340376
t2923	lysA	1244	52	21	259	108	0.416988	-0.379876	279	128	0.458781	-0.338394
t1713	-	620	17	1	108	39	0.361111	-0.442359	128	59	0.460938	-0.336358
t4039	crp	614	10	1	32	4	0.125	-0.90309	52	24	0.461538	-0.335792
t3481	tufB	1166	64	21	235	98	0.417021	-0.379842	255	118	0.462745	-0.334658
t0013	dnaJ	1121	27	10	336	145	0.431548	-0.364971	356	165	0.463483	-0.333966
t1034	htpX	863	21	9	141	55	0.390071	-0.408856	161	75	0.465839	-0.331765
t3121	glnE	2825	133	60	1047	480	0.458453	-0.338705	1067	500	0.468604	-0.329194
t4049	yheV	182	10	5	61	18	0.295082	-0.530057	81	38	0.469136	-0.328701
t0270	rpoE	557	2	2	29	3	0.103448	-0.985277	49	23	0.469388	-0.328468
t1312	slyA	416	10	4	46	11	0.23913	-0.621365	66	31	0.469697	-0.328182
t3193	-	506	25	6	246	105	0.426829	-0.369746	266	125	0.469925	-0.327972
t2238	cspE	191	32	18	302	132	0.437086	-0.359433	322	152	0.47205	-0.326012
t2139	sucB	1190	2	0	22	0	0	#NUM!	42	20	0.47619	-0.322219
t4127	pgi	1631	117	54	1096	512	0.467153	-0.330541	1116	532	0.476703	-0.321753
t3715	dsdA	1304	48	22	252	110	0.436508	-0.360008	272	130	0.477941	-0.320626
t0973	-	377	14	5	126	50	0.396825	-0.401401	146	70	0.479452	-0.319255
t0579	glpB	1241	31	11	209	90	0.430622	-0.365904	229	110	0.480349	-0.318443
t2977	-	566	28	13	226	99	0.438053	-0.358473	246	119	0.48374	-0.315388
t0295	glnB	320	9	3	42	10	0.238095	-0.623249	62	30	0.483871	-0.31527
t1623	pgpB	746	19	12	190	82	0.431579	-0.36494	210	102	0.485714	-0.313619
t1921	-	182	14	8	142	59	0.415493	-0.381436	162	79	0.487654	-0.311888
t0225	yaeT	2393	2	0	21	0	0	#NUM!	41	20	0.487805	-0.311754
t3369	rffT	1340	5	0	21	0	0	#NUM!	41	20	0.487805	-0.311754
t1425	-	308	11	5	68	23	0.338235	-0.470781	88	43	0.488636	-0.311014
t0646	-	104	4	2	43	11	0.255814	-0.592076	63	31	0.492063	-0.307979
t3320	rfaH	470	18	4	116	47	0.405172	-0.39236	136	67	0.492647	-0.307464
t1709	ndh	1286	16	1	81	30	0.37037	-0.431364	101	50	0.49505	-0.305351
t0710	thiD	782	22	10	117	48	0.410256	-0.386945	137	68	0.49635	-0.304212
t1077	-	896	29	19	292	135	0.462329	-0.335049	312	155	0.496795	-0.303823
t4512	-	1493	70	20	341	160	0.469208	-0.328634	361	180	0.498615	-0.302235
t3786	ttk	578	21	12	208	94	0.451923	-0.344935	228	114	0.5	-0.30103
t2193	nagC	1202	24	10	128	54	0.421875	-0.374816	148	74	0.5	-0.30103
t2322	ybcJ	194	11	7	100	40	0.4	-0.39794	120	60	0.5	-0.30103
t1302	rnt	629	15	4	68	24	0.352941	-0.452298	88	44	0.5	-0.30103
t2084	moaB	494	10	5	52	16	0.307692	-0.511883	72	36	0.5	-0.30103
t3814	-	1265	7	2	32	6	0.1875	-0.726999	52	26	0.5	-0.30103
t2756	hypA	338	7	2	24	2	0.0833333	-1.07918	44	22	0.5	-0.30103
t0538	nuoC	1784	10	0	20	0	0	#NUM!	40	20	0.5	-0.30103
t3186	-	572	22	7	145	63	0.434483	-0.362027	165	83	0.50303	-0.298406
t3748	-	839	43	26	424	204	0.481132	-0.317736	444	224	0.504505	-0.297135
t2475	yaiA	173	10	5	55	18	0.327273	-0.48509	75	38	0.506667	-0.295278
t2737	srlM	341	11	5	126	54	0.428571	-0.367977	146	74	0.506849	-0.295121
t1974	ftsK	4013	13	1	37	9	0.243243	-0.613959	57	29	0.508772	-0.293477
t3349	yigA	689	23	11	82	32	0.390244	-0.408664	102	52	0.509804	-0.292597
t3666	pstS	1022	44	16	379	184	0.485488	-0.313821	399	204	0.511278	-0.291343
t3398	ilvL	80	7	1	23	2	0.0869565	-1.0607	43	22	0.511628	-0.291046
t3922	prlC	2024	92	40	476	234	0.491597	-0.308391	496	254	0.512097	-0.290648
t2277	fepG	971	9	0	19	0	0	#NUM!	39	20	0.512821	-0.290035
t2443	-	497	5	0	19	0	0	#NUM!	39	20	0.512821	-0.290035
t2445	nusB	401	2	0	19	0	0	#NUM!	39	20	0.512821	-0.290035
t3131	rpoD	1964	1	0	19	0	0	#NUM!	39	20	0.512821	-0.290035
t0942	yecH	221	11	6	91	37	0.406593	-0.39084	111	57	0.513514	-0.289448
t1647	ispZ	521	13	2	85	34	0.4	-0.39794	105	54	0.514286	-0.288796
t0977	ntpA	434	13	4	104	44	0.423077	-0.373581	124	64	0.516129	-0.287242
t3351	yifL	185	6	4	36	9	0.25	-0.60206	56	29	0.517857	-0.28579
t0627	yejL	209	7	3	34	8	0.235294	-0.628389	54	28	0.518519	-0.285236
t0806	yeeF	1346	61	26	392	194	0.494898	-0.305484	412	214	0.519417	-0.284483
t3293	-	581	28	19	316	155	0.490506	-0.309355	336	175	0.520833	-0.283301
t1220	himA	281	9	6	72	28	0.388889	-0.410174	92	48	0.521739	-0.282547
t2979	-	530	19	7	98	42	0.428571	-0.367977	118	62	0.525424	-0.27949
t3179	gatB	266	19	7	111	49	0.441441	-0.355127	131	69	0.526718	-0.278422
t2414	bolA	299	17	9	160	75	0.46875	-0.329059	180	95	0.527778	-0.277549
t0134	ddlB	902	14	6	245	120	0.489796	-0.309985	265	140	0.528302	-0.277118
t3870	cspA	194	18	12	235	115	0.489362	-0.31037	255	135	0.529412	-0.276206
t0965	flhE	374	6	2	44	14	0.318182	-0.497325	64	34	0.53125	-0.274701
t4483	relB	224	7	1	44	14	0.318182	-0.497325	64	34	0.53125	-0.274701
t3646	gidB	605	35	17	379	192	0.506596	-0.295338	399	212	0.531328	-0.274637
t4025	gph	740	37	11	318	160	0.503145	-0.298307	338	180	0.532544	-0.273644
t2191	nagB	782	26	12	160	76	0.475	-0.323306	180	96	0.533333	-0.273001
t2822	-	575	21	15	157	75	0.477707	-0.320838	177	95	0.536723	-0.27025
t1205	-	272	8	6	58	22	0.37931	-0.421005	78	42	0.538462	-0.268845
t0578	glpC	1172	54	25	386	199	0.515544	-0.287734	406	219	0.539409	-0.268082
t3923	-	740	19	7	65	26	0.4	-0.39794	85	46	0.541176	-0.266661
t2374	recR	587	15	7	74	31	0.418919	-0.37787	94	51	0.542553	-0.265558
t0679	-	626	21	14	144	69	0.479167	-0.319513	164	89	0.542683	-0.265454
t3775	trmH	671	37	24	247	125	0.506073	-0.295787	267	145	0.543071	-0.265143
t0618	narP	629	24	15	142	68	0.478873	-0.319779	162	88	0.54321	-0.265032
t3831	-	188	16	10	142	68	0.478873	-0.319779	162	88	0.54321	-0.265032
t0548	nuoN	1259	18	1	61	24	0.393443	-0.405119	81	44	0.54321	-0.265032
t4122	-	740	124	60	1360	732	0.538235	-0.269028	1380	752	0.544928	-0.263661
t1859	-	2090	115	51	1020	547	0.536275	-0.270613	1040	567	0.545192	-0.26345
t4419	rnr	2420	113	46	548	290	0.529197	-0.276383	568	310	0.545775	-0.262987
t1410	-	677	32	15	608	323	0.53125	-0.274701	628	343	0.546178	-0.262666
t1454	-	281	8	4	44	15	0.340909	-0.467361	64	35	0.546875	-0.262112
t2234	lipA	947	4	1	22	3	0.136364	-0.865301	42	23	0.547619	-0.261521
t2592	-	53	3	1	31	8	0.258065	-0.588272	51	28	0.54902	-0.260412
t4527	-	209	14	10	150	74	0.493333	-0.30686	170	94	0.552941	-0.257321
t0257	yfiM	305	6	3	63	26	0.412698	-0.384367	83	46	0.554217	-0.25632
t0012	dnaK	1898	4	0	16	0	0	#NUM!	36	20	0.555556	-0.255273
t0547	nuoM	1511	8	0	16	0	0	#NUM!	36	20	0.555556	-0.255273
t2278	fepC	776	5	0	16	0	0	#NUM!	36	20	0.555556	-0.255273
t3623	dsbA	605	5	0	16	0	0	#NUM!	36	20	0.555556	-0.255273
t4153	alr	1061	7	0	16	0	0	#NUM!	36	20	0.555556	-0.255273
t3122	-	1283	46	25	305	162	0.531148	-0.274785	325	182	0.56	-0.251812
t0759	wcaC	1199	42	34	619	338	0.546042	-0.262774	639	358	0.56025	-0.251618
t4614	yafM	467	9	5	46	17	0.369565	-0.432309	66	37	0.560606	-0.251342
t0321	sseB	767	27	19	201	104	0.517413	-0.286163	221	124	0.561086	-0.250971
t3278	-	254	11	4	92	43	0.467391	-0.330319	112	63	0.5625	-0.249877
t2828	surE	743	39	22	515	282	0.547573	-0.261558	535	302	0.564486	-0.248347
t0723	-	80	8	4	42	15	0.357143	-0.447158	62	35	0.564516	-0.248324
t3596	yihW	785	38	15	254	135	0.531496	-0.2745	274	155	0.565693	-0.247419
t3639	kup	1850	117	56	973	542	0.55704	-0.254114	993	562	0.565962	-0.247213
t1698	potD	1028	27	17	212	112	0.528302	-0.277118	232	132	0.568966	-0.244914
t1203	-	518	21	13	103	50	0.485437	-0.313867	123	70	0.569106	-0.244807
t1093	pth	590	6	3	45	17	0.377778	-0.422764	65	37	0.569231	-0.244712
t2985	-	842	142	63	1769	1002	0.566422	-0.24686	1789	1022	0.571269	-0.243159
t3210	secG	314	8	2	36	12	0.333333	-0.477121	56	32	0.571429	-0.243038
t0271	rseA	632	5	0	15	0	0	#NUM!	35	20	0.571429	-0.243038
t2974	-	1184	5	0	15	0	0	#NUM!	35	20	0.571429	-0.243038
t0484	-	257	10	5	48	19	0.395833	-0.402488	68	39	0.573529	-0.241444
t2113	galK	1130	38	17	393	219	0.557252	-0.253948	413	239	0.578692	-0.237552
t0550	-	899	20	17	163	86	0.527607	-0.277689	183	106	0.579235	-0.237145
t0348	-	140	9	5	30	9	0.3	-0.522879	50	29	0.58	-0.236572
t4341	-	269	16	9	233	127	0.545064	-0.263552	253	147	0.581028	-0.235803
t2411	clpX	1253	10	2	23	5	0.217391	-0.662758	43	25	0.581395	-0.235528
t0552	-	293	7	3	35	12	0.342857	-0.464887	55	32	0.581818	-0.235213
t3477	rplA	686	8	2	47	19	0.404255	-0.393344	67	39	0.58209	-0.23501
t2063	ybiI	248	8	5	40	15	0.375	-0.425969	60	35	0.583333	-0.234083
t1063	minC	689	17	6	69	32	0.463768	-0.333699	89	52	0.58427	-0.233387
t4015	yrfB	455	21	9	98	49	0.5	-0.30103	118	69	0.584746	-0.233033
t3953	ftsX	1037	3	1	21	4	0.190476	-0.720159	41	24	0.585366	-0.232573
t1146	-	137	14	8	84	41	0.488095	-0.311495	104	61	0.586538	-0.231704
t0408	amiA	851	33	19	293	164	0.559727	-0.252024	313	184	0.587859	-0.230727
t3776	spoT	2093	29	13	162	87	0.537037	-0.269996	182	107	0.587912	-0.230688
t2181	fldA	512	3	2	31	10	0.322581	-0.491362	51	30	0.588235	-0.230449
t0387	maeB	2261	76	34	410	233	0.568293	-0.245428	430	253	0.588372	-0.230348
t3675	yidZ	884	44	24	331	187	0.564955	-0.247986	351	207	0.589744	-0.229337
t4568	-	1223	53	28	422	241	0.57109	-0.243295	442	261	0.590498	-0.228782
t0147	guaC	1025	49	28	593	342	0.576728	-0.239029	613	362	0.590538	-0.228752
t3316	fadA	1145	58	24	276	155	0.561594	-0.250577	296	175	0.591216	-0.228254
t1180	-	398	11	6	73	35	0.479452	-0.319255	93	55	0.591398	-0.22812
t4620	-	1649	52	30	402	230	0.572139	-0.242498	422	250	0.592417	-0.227372
t0979	ruvC	503	5	2	34	12	0.352941	-0.452298	54	32	0.592593	-0.227244
t3980	gntK	515	17	14	178	98	0.550562	-0.259194	198	118	0.59596	-0.224783
t2765	sitC	842	34	24	302	172	0.569536	-0.244478	322	192	0.596273	-0.224555
t3823	-	1037	39	21	226	127	0.561947	-0.250305	246	147	0.597561	-0.223618
t2344	allR	800	39	24	558	326	0.584229	-0.233417	578	346	0.598616	-0.222852
t0613	ccmD	194	9	4	25	7	0.28	-0.552842	45	27	0.6	-0.221849
t4394	frdB	716	48	22	531	311	0.585687	-0.232334	551	331	0.600726	-0.221324
t0726	-	340	42	29	361	209	0.578947	-0.237361	381	229	0.60105	-0.221089
t2507	mod	1940	193	91	2480	1486	0.599194	-0.222433	2500	1506	0.6024	-0.220115
t1390	-	284	5	4	38	15	0.394737	-0.403692	58	35	0.603448	-0.21936
t2695	stpA	383	71	49	1755	1052	0.59943	-0.222261	1775	1072	0.603944	-0.219004
t1221	btuC	962	25	13	104	55	0.528846	-0.276671	124	75	0.604839	-0.21836
t4497	-	470	18	10	127	69	0.543307	-0.264955	147	89	0.605442	-0.217927
t0363	-	1445	42	20	320	186	0.58125	-0.235637	340	206	0.605882	-0.217612
t0537	nuoB	644	7	0	13	0	0	#NUM!	33	20	0.606061	-0.217484
t2136	cydA	1550	4	0	13	0	0	#NUM!	33	20	0.606061	-0.217484
t2821	slyA	386	6	0	13	0	0	#NUM!	33	20	0.606061	-0.217484
t4141	plsB	2402	2	0	13	0	0	#NUM!	33	20	0.606061	-0.217484
t1156	-	293	15	4	92	48	0.521739	-0.282547	112	68	0.607143	-0.216709
t0320	yfhI	1265	59	32	492	291	0.591463	-0.228072	512	311	0.607422	-0.21651
t0242	yaeJ	404	10	6	62	30	0.483871	-0.31527	82	50	0.609756	-0.214844
t2954	-	80	4	2	21	5	0.238095	-0.623249	41	25	0.609756	-0.214844
t0755	wzb	431	15	9	134	74	0.552239	-0.257873	154	94	0.61039	-0.214393
t4399	yjeP	3308	177	92	1790	1085	0.606145	-0.217423	1810	1105	0.610497	-0.214316
t2992	-	656	37	23	209	120	0.574163	-0.240965	229	140	0.611354	-0.213707
t2104	modC	1040	46	20	374	221	0.590909	-0.228479	394	241	0.611675	-0.213479
t1246	pykF	1394	7	1	29	10	0.344828	-0.462398	49	30	0.612245	-0.213075
t1897	-	359	26	17	164	93	0.567073	-0.246361	184	113	0.61413	-0.211739
t4458	ytfJ	539	32	24	214	124	0.579439	-0.236992	234	144	0.615385	-0.210853
t3965	ugpA	869	42	24	230	134	0.582609	-0.234623	250	154	0.616	-0.210419
t4383	yjeI	353	28	16	217	126	0.580645	-0.236089	237	146	0.616034	-0.210395
t1051	sdaA	1346	54	28	405	242	0.597531	-0.22364	425	262	0.616471	-0.210088
t3172	-	815	49	28	510	307	0.601961	-0.220432	530	327	0.616981	-0.209728
t1559	dbpA	1353	49	28	236	138	0.584746	-0.233033	256	158	0.617188	-0.209583
t1199	cedA	224	12	4	61	30	0.491803	-0.308209	81	50	0.617284	-0.209515
t3634	rbsK	911	31	24	124	69	0.556452	-0.254573	144	89	0.618056	-0.208972
t2710	emrR	512	36	26	468	282	0.602564	-0.219997	488	302	0.618852	-0.208413
t0422	-	221	8	2	43	19	0.44186	-0.354715	63	39	0.619048	-0.208276
t4379	-	458	24	13	256	151	0.589844	-0.229263	276	171	0.619565	-0.207913
t2691	-	140	25	17	249	147	0.590361	-0.228882	269	167	0.620818	-0.207036
t2301	silA	122	8	5	46	21	0.456522	-0.340539	66	41	0.621212	-0.20676
t1323	-	602	17	14	646	394	0.609907	-0.214736	666	414	0.621622	-0.206474
t4101	yrdD	524	24	10	165	95	0.575758	-0.23976	185	115	0.621622	-0.206474
t0807	sbcB	1412	74	39	600	366	0.61	-0.21467	620	386	0.622581	-0.205804
t3347	yigB	698	36	23	368	222	0.603261	-0.219495	388	242	0.623711	-0.205016
t1450	-	407	49	25	528	322	0.609848	-0.214778	548	342	0.624088	-0.204754
t2013	-	191	16	11	121	68	0.561983	-0.250276	141	88	0.624113	-0.204736
t0875	-	158	9	6	108	60	0.555556	-0.255273	128	80	0.625	-0.20412
t2975	visB	1160	2	1	20	5	0.25	-0.60206	40	25	0.625	-0.20412
t2325	ppiB	476	3	0	12	0	0	#NUM!	32	20	0.625	-0.20412
t2439	xseB	224	3	0	12	0	0	#NUM!	32	20	0.625	-0.20412
t3658	glmS	1811	5	0	12	0	0	#NUM!	32	20	0.625	-0.20412
t3864	glyS	2051	2	0	12	0	0	#NUM!	32	20	0.625	-0.20412
t3228	-	533	30	17	234	139	0.594017	-0.226201	254	159	0.625984	-0.203437
t3292	-	986	57	26	467	285	0.610278	-0.214472	487	305	0.626283	-0.203229
t3950	yhhF	578	24	11	162	94	0.580247	-0.236387	182	114	0.626374	-0.203167
t2820	-	746	21	9	101	56	0.554455	-0.256133	121	76	0.628099	-0.201972
t3915	-	701	34	19	491	301	0.613035	-0.212515	511	321	0.62818	-0.201916
t0131	ftsW	1226	2	1	15	2	0.133333	-0.875061	35	22	0.628571	-0.201645
t4019	aroK	503	19	8	169	99	0.585799	-0.232252	189	119	0.62963	-0.200915
t1330	-	1097	41	20	313	190	0.607029	-0.216791	333	210	0.630631	-0.200225
t1126	-	107	18	9	170	100	0.588235	-0.230449	190	120	0.631579	-0.199572
t2327	purE	491	17	11	108	61	0.564815	-0.248094	128	81	0.632812	-0.198725
t2833	ygbE	338	22	10	100	56	0.56	-0.251812	120	76	0.633333	-0.198368
t2859	steD	488	14	6	70	37	0.528571	-0.276896	90	57	0.633333	-0.198368
t4546	-	221	32	19	163	96	0.588957	-0.229916	183	116	0.63388	-0.197993
t0353	-	119	7	4	32	13	0.40625	-0.391207	52	33	0.634615	-0.197489
t2284	entD	686	31	19	222	134	0.603604	-0.219248	242	154	0.636364	-0.196295
t2237	crcB	365	11	6	57	29	0.508772	-0.293477	77	49	0.636364	-0.196295
t4595	-	218	8	4	60	31	0.516667	-0.28679	80	51	0.6375	-0.19552
t0916	fliS	389	12	6	49	24	0.489796	-0.309985	69	44	0.637681	-0.195396
t0816	pduX	884	33	15	171	102	0.596491	-0.224396	191	122	0.638743	-0.194674
t4145	-	92	4	1	16	3	0.1875	-0.726999	36	23	0.638889	-0.194575
t3466	rsD	470	30	19	277	170	0.613718	-0.212031	297	190	0.639731	-0.194003
t1684	-	311	13	7	108	62	0.574074	-0.241032	128	82	0.640625	-0.193396
t3643	asnC	440	31	25	195	118	0.605128	-0.218153	215	138	0.64186	-0.192559
t3086	-	1436	66	43	632	399	0.631329	-0.199744	652	419	0.642638	-0.192034
t4395	frdA	1772	78	50	734	465	0.633515	-0.198243	754	485	0.643236	-0.19163
t2075	ybhP	740	20	13	101	58	0.574257	-0.240893	121	78	0.644628	-0.190691
t2755	hycA	443	19	13	149	89	0.597315	-0.223796	169	109	0.64497	-0.19046
t0135	ftsQ	812	2	0	11	0	0	#NUM!	31	20	0.645161	-0.190332
t0158	aceE	2645	4	0	11	0	0	#NUM!	31	20	0.645161	-0.190332
t0251	yaeD	548	4	0	11	0	0	#NUM!	31	20	0.645161	-0.190332
t0336	-	1160	5	0	11	0	0	#NUM!	31	20	0.645161	-0.190332
t2602	rnhA	449	5	0	11	0	0	#NUM!	31	20	0.645161	-0.190332
t3668	pstA	872	44	32	493	311	0.630832	-0.200087	513	331	0.645224	-0.190289
t1416	-	596	13	6	59	31	0.525424	-0.27949	79	51	0.64557	-0.190057
t3891	-	113	4	2	59	31	0.525424	-0.27949	79	51	0.64557	-0.190057
t1631	btuR	572	22	13	186	113	0.607527	-0.216435	206	133	0.645631	-0.190016
t1324	-	1040	38	19	350	219	0.625714	-0.203624	370	239	0.645946	-0.189804
t1495	-	203	12	5	82	46	0.560976	-0.251056	102	66	0.647059	-0.189056
t3818	secB	449	6	1	14	2	0.142857	-0.845098	34	22	0.647059	-0.189056
t3372	rffA	1112	22	3	74	41	0.554054	-0.256448	94	61	0.648936	-0.187798
t0168	-	965	21	7	117	69	0.589744	-0.229337	137	89	0.649635	-0.187331
t3789	radC	647	27	18	342	216	0.631579	-0.199572	362	236	0.651934	-0.185797
t0191	folK	461	12	4	196	121	0.617347	-0.209471	216	141	0.652778	-0.185235
t4162	-	614	82	43	511	327	0.639922	-0.193873	531	347	0.653484	-0.184765
t1225	-	695	64	26	583	375	0.643225	-0.191637	603	395	0.655058	-0.18372
t0259	-	2642	83	45	699	451	0.645207	-0.190301	719	471	0.655076	-0.183708
t2640	-	257	10	6	70	39	0.557143	-0.254033	90	59	0.655556	-0.18339
t4275	-	314	17	9	108	64	0.592593	-0.227244	128	84	0.65625	-0.182931
t2227	pbpA	1883	3	1	12	1	0.0833333	-1.07918	32	21	0.65625	-0.182931
t2386	ybaJ	356	51	24	847	549	0.64817	-0.188311	867	569	0.656286	-0.182907
t4525	-	305	9	6	53	28	0.528302	-0.277118	73	48	0.657534	-0.182082
t4558	-	134	7	4	53	28	0.528302	-0.277118	73	48	0.657534	-0.182082
t2865	relA	2216	86	41	690	447	0.647826	-0.188542	710	467	0.657746	-0.181941
t2346	-	908	38	22	243	153	0.62963	-0.200915	263	173	0.657795	-0.18191
t2107	ybhT	131	7	3	56	30	0.535714	-0.271067	76	50	0.657895	-0.181844
t0727	-	284	6	3	18	5	0.277778	-0.556303	38	25	0.657895	-0.181844
t4617	serB	950	27	10	138	84	0.608696	-0.2156	158	104	0.658228	-0.181624
t3007	gshB	929	22	5	59	32	0.542373	-0.265702	79	52	0.658228	-0.181624
t2447	ribD	1085	4	2	21	7	0.333333	-0.477121	41	27	0.658537	-0.18142
t2416	ampG	1457	105	71	1237	810	0.65481	-0.183885	1257	830	0.660302	-0.180257
t2972	gcvH	374	10	6	42	21	0.5	-0.30103	62	41	0.66129	-0.179608
t1094	-	203	10	9	169	105	0.621302	-0.206697	189	125	0.661376	-0.179552
t2681	-	791	26	14	134	82	0.61194	-0.213291	154	102	0.662338	-0.178921
t1981	acT	893	31	19	214	135	0.630841	-0.20008	234	155	0.662393	-0.178884
t0358	purM	1019	33	25	158	98	0.620253	-0.207431	178	118	0.662921	-0.178538
t2454	-	347	18	10	123	75	0.609756	-0.214844	143	95	0.664336	-0.177612
t0528	-	437	20	10	141	87	0.617021	-0.2097	161	107	0.664596	-0.177442
t0519	-	1001	26	8	106	64	0.603774	-0.219126	126	84	0.666667	-0.176091
t1064	-	314	15	10	100	60	0.6	-0.221849	120	80	0.666667	-0.176091
t1627	topA	2579	5	0	10	0	0	#NUM!	30	20	0.666667	-0.176091
t3537	tpiA	749	4	0	10	0	0	#NUM!	30	20	0.666667	-0.176091
t0671	sanA	701	55	31	558	366	0.655914	-0.183153	578	386	0.66782	-0.175341
t2089	uvrB	2003	91	51	789	521	0.66033	-0.180239	809	541	0.668727	-0.174751
t1501	-	431	13	8	174	110	0.632184	-0.199157	194	130	0.670103	-0.173858
t2232	lipB	557	11	2	71	41	0.577465	-0.238474	91	61	0.67033	-0.173712
t3111	-	755	43	30	505	332	0.657426	-0.182153	525	352	0.670476	-0.173617
t1669	-	1511	66	50	606	400	0.660066	-0.180413	626	420	0.670927	-0.173325
t2328	purK	1049	28	19	214	137	0.640187	-0.193693	234	157	0.67094	-0.173316
t1383	-	146	7	4	53	29	0.54717	-0.261878	73	49	0.671233	-0.173127
t2405	ybaX	677	30	14	196	125	0.637755	-0.195346	216	145	0.671296	-0.173086
t1370	-	440	14	9	47	25	0.531915	-0.274158	67	45	0.671642	-0.172862
t0303	csiE	1259	49	28	279	181	0.648746	-0.187926	299	201	0.672241	-0.172475
t2990	-	407	39	22	279	181	0.648746	-0.187926	299	201	0.672241	-0.172475
t0173	yacK	1592	57	25	310	202	0.651613	-0.18601	330	222	0.672727	-0.172161
t2638	recN	1643	35	19	127	79	0.622047	-0.206177	147	99	0.673469	-0.171682
t4204	melR	914	48	28	351	230	0.655271	-0.183579	371	250	0.673854	-0.171434
t0879	-	143	9	4	57	32	0.561404	-0.250725	77	52	0.675325	-0.170487
t2670	iroD	1226	49	33	271	177	0.653137	-0.184996	291	197	0.676976	-0.169427
t4198	pmrB	1061	54	26	386	255	0.660622	-0.180047	406	275	0.67734	-0.169193
t3552	-	941	47	27	442	293	0.662896	-0.178555	462	313	0.677489	-0.169098
t2487	yaiW	1076	45	29	291	191	0.656357	-0.18286	311	211	0.678457	-0.168478
t4349	tviE	1718	219	113	2200	1487	0.675909	-0.170112	2220	1507	0.678829	-0.16824
t2032	deoR	740	25	13	133	84	0.631579	-0.199572	153	104	0.679739	-0.167658
t1761	-	95	7	2	30	14	0.466667	-0.330993	50	34	0.68	-0.167491
t2947	-	53	5	2	49	27	0.55102	-0.258832	69	47	0.681159	-0.166751
t1628	-	233	9	7	71	42	0.591549	-0.228009	91	62	0.681319	-0.16665
t1299	sodB	563	15	6	87	53	0.609195	-0.215243	107	73	0.682243	-0.166061
t1994	-	1640	57	38	440	294	0.668182	-0.175105	460	314	0.682609	-0.165828
t0099	hepA	2888	94	41	576	387	0.671875	-0.172712	596	407	0.682886	-0.165652
t3330	ysgA	794	41	26	267	176	0.659176	-0.180999	287	196	0.682927	-0.165626
t1706	-	239	6	2	21	8	0.380952	-0.419129	41	28	0.682927	-0.165626
t3746	-	407	19	13	119	75	0.630252	-0.200486	139	95	0.683453	-0.165291
t1038	-	125	15	8	217	142	0.654378	-0.184171	237	162	0.683544	-0.165233
t1911	-	143	5	2	15	4	0.266667	-0.574031	35	24	0.685714	-0.163857
t3257	-	773	19	3	82	50	0.609756	-0.214844	102	70	0.686275	-0.163502
t3708	-	317	19	7	82	50	0.609756	-0.214844	102	70	0.686275	-0.163502
t2827	pcm	608	21	11	149	96	0.644295	-0.190915	169	116	0.686391	-0.163429
t2965	-	248	15	5	98	61	0.622449	-0.205896	118	81	0.686441	-0.163397
t0877	-	779	34	27	473	319	0.674419	-0.17107	493	339	0.687627	-0.162647
t4627	creB	671	30	23	349	234	0.670487	-0.17361	369	254	0.688347	-0.162193
t4457	cysQ	722	39	19	301	201	0.667774	-0.17537	321	221	0.688474	-0.162113
t0273	rseC	461	17	9	147	95	0.646259	-0.189594	167	115	0.688623	-0.162019
t3476	rplJ	479	1	1	25	11	0.44	-0.356547	45	31	0.688889	-0.161851
t2616	clpB	2555	144	73	1232	843	0.684253	-0.164783	1252	863	0.689297	-0.161594
t1715	-	341	13	10	83	51	0.614458	-0.211508	103	71	0.68932	-0.161579
t0137	ftsZ	1133	1	0	9	0	0	#NUM!	29	20	0.689655	-0.161368
t0159	aceF	1871	2	0	9	0	0	#NUM!	29	20	0.689655	-0.161368
t0424	crr	491	4	0	9	0	0	#NUM!	29	20	0.689655	-0.161368
t0543	nuoI	524	3	0	9	0	0	#NUM!	29	20	0.689655	-0.161368
t3479	nusG	527	1	0	9	0	0	#NUM!	29	20	0.689655	-0.161368
t3648	atpB	797	4	0	9	0	0	#NUM!	29	20	0.689655	-0.161368
t4417	purA	1280	13	1	22	9	0.409091	-0.38818	42	29	0.690476	-0.160851
t1585	-	947	41	30	284	190	0.669014	-0.174565	304	210	0.690789	-0.160654
t4229	-	287	21	11	145	94	0.648276	-0.18824	165	114	0.690909	-0.160579
t3218	-	1154	8	5	35	18	0.514286	-0.288796	55	38	0.690909	-0.160579
t2696	-	431	47	32	644	440	0.68323	-0.165433	664	460	0.692771	-0.15941
t3031	-	122	15	10	107	68	0.635514	-0.196875	127	88	0.692913	-0.159321
t1705	-	773	24	13	164	108	0.658537	-0.18142	184	128	0.695652	-0.157608
t1632	-	857	29	11	151	99	0.655629	-0.183342	171	119	0.695906	-0.157449
t2483	-	695	35	25	474	324	0.683544	-0.165233	494	344	0.696356	-0.157169
t2632	ffh	1343	5	3	36	19	0.527778	-0.277549	56	39	0.696429	-0.157123
t3549	-	128	8	6	56	33	0.589286	-0.229674	76	53	0.697368	-0.156538
t2073	-	1088	35	23	218	146	0.669725	-0.174104	238	166	0.697479	-0.156469
t1693	pepT	1211	67	29	271	183	0.675277	-0.170518	291	203	0.697595	-0.156397
t3334	yigM	881	50	31	438	300	0.684932	-0.164353	458	320	0.69869	-0.155715
t1752	-	629	13	7	73	45	0.616438	-0.21011	93	65	0.698925	-0.15557
t1686	trmU	1088	2	1	10	1	0.1	-1	30	21	0.7	-0.154902
t2309	-	99	3	1	10	1	0.1	-1	30	21	0.7	-0.154902
t2913	-	512	3	1	10	1	0.1	-1	30	21	0.7	-0.154902
t3679	rnpA	341	1	1	10	1	0.1	-1	30	21	0.7	-0.154902
t2037	yliG	1307	50	28	485	334	0.68866	-0.161995	505	354	0.70099	-0.154288
t3533	glpX	1082	51	27	1220	850	0.696721	-0.156941	1240	870	0.701613	-0.153902
t2368	ybaL	1658	50	21	272	185	0.680147	-0.167397	292	205	0.702055	-0.153629
t0064	citX	533	26	14	193	130	0.673575	-0.171614	213	150	0.704225	-0.152288
t4132	-	392	50	33	521	361	0.692898	-0.159331	541	381	0.704251	-0.152272
t2348	sfbC	641	22	17	163	109	0.668712	-0.174761	183	129	0.704918	-0.151861
t0331	yfgB	1148	56	38	518	360	0.694981	-0.158027	538	380	0.70632	-0.150999
t4556	uxuR	755	22	8	72	45	0.625	-0.20412	92	65	0.706522	-0.150874
t2355	ybbO	752	30	21	294	202	0.687075	-0.162996	314	222	0.707006	-0.150577
t2183	-	908	36	24	384	266	0.692708	-0.15945	404	286	0.707921	-0.150015
t3607	-	266	35	25	450	313	0.695556	-0.157668	470	333	0.708511	-0.149654
t3853	-	455	25	21	156	105	0.673077	-0.171935	176	125	0.710227	-0.148603
t0725	-	128	7	2	18	7	0.388889	-0.410174	38	27	0.710526	-0.14842
t1175	-	533	18	4	63	39	0.619048	-0.208276	83	59	0.710843	-0.148226
t0407	hemF	881	45	30	447	312	0.697987	-0.156153	467	332	0.710921	-0.148179
t0184	staG	1157	70	45	761	536	0.704336	-0.15222	781	556	0.711908	-0.147576
t3178	gatA	446	28	15	289	200	0.692042	-0.159868	309	220	0.711974	-0.147536
t1315	ydhA	236	9	8	74	47	0.635135	-0.197134	94	67	0.712766	-0.147053
t3913	-	1571	73	49	860	608	0.706977	-0.150595	880	628	0.713636	-0.146523
t3462	yjaG	572	42	20	539	379	0.703154	-0.15295	559	399	0.713775	-0.146439
t2534	pepD	1439	76	38	984	697	0.708333	-0.149762	1004	717	0.714143	-0.146215
t2281	ybdZ	200	6	4	78	50	0.641026	-0.193125	98	70	0.714286	-0.146128
t0701	metG	2015	8	3	50	30	0.6	-0.221849	70	50	0.714286	-0.146128
t0318	fdx	317	5	0	8	0	0	#NUM!	28	20	0.714286	-0.146128
t0539	nuoE	482	4	0	8	0	0	#NUM!	28	20	0.714286	-0.146128
t0544	nuoJ	536	4	0	8	0	0	#NUM!	28	20	0.714286	-0.146128
t1910	-	269	3	0	8	0	0	#NUM!	28	20	0.714286	-0.146128
t2127	pal	506	5	0	8	0	0	#NUM!	28	20	0.714286	-0.146128
t3295	accC	1331	1	0	8	0	0	#NUM!	28	20	0.714286	-0.146128
t3300	fis	278	8	0	8	0	0	#NUM!	28	20	0.714286	-0.146128
t3359	hemC	923	2	0	8	0	0	#NUM!	28	20	0.714286	-0.146128
t4411	miaA	932	5	0	8	0	0	#NUM!	28	20	0.714286	-0.146128
t3588	yiiF	230	16	7	131	88	0.671756	-0.172789	151	108	0.715232	-0.145553
t3139	-	1999	68	39	514	362	0.70428	-0.152255	534	382	0.715356	-0.145478
t4572	-	683	62	40	596	421	0.706376	-0.150964	616	441	0.715909	-0.145142
t3470	thiS	155	6	4	61	38	0.622951	-0.205546	81	58	0.716049	-0.145057
t4469	fbp	980	54	24	358	251	0.701117	-0.154209	378	271	0.716931	-0.144523
t1979	aat	686	22	12	192	132	0.6875	-0.162727	212	152	0.716981	-0.144492
t1032	proP	668	15	4	79	51	0.64557	-0.190057	99	71	0.717172	-0.144377
t3107	tolC	1457	61	17	324	227	0.700617	-0.154519	344	247	0.718023	-0.143861
t2260	ahpC	545	33	17	232	161	0.693966	-0.158662	252	181	0.718254	-0.143722
t0125	ftsL	347	1	1	12	3	0.25	-0.60206	32	23	0.71875	-0.143422
t1534	sseJ	122	18	13	183	126	0.688525	-0.162081	203	146	0.719212	-0.143143
t4551	-	239	21	11	123	83	0.674797	-0.170827	143	103	0.72028	-0.142499
t0557	menC	944	43	23	234	163	0.696581	-0.157028	254	183	0.720472	-0.142383
t2126	ybgF	770	24	15	342	242	0.707602	-0.150211	362	262	0.723757	-0.140407
t0058	oadG	221	17	14	143	98	0.685315	-0.16411	163	118	0.723926	-0.140306
t1008	-	83	3	1	9	1	0.111111	-0.954243	29	21	0.724138	-0.140179
t3190	-	425	22	13	158	109	0.689873	-0.161231	178	129	0.724719	-0.13983
t4493	yjgF	368	20	14	220	154	0.7	-0.154902	240	174	0.725	-0.139662
t1045	-	440	39	27	479	343	0.716075	-0.145041	499	363	0.727455	-0.138194
t2187	-	314	14	9	94	63	0.670213	-0.173787	114	83	0.72807	-0.137827
t2252	ybdR	1220	51	31	304	216	0.710526	-0.14842	324	236	0.728395	-0.137633
t3336	pldB	998	49	33	433	310	0.715935	-0.145126	453	330	0.728477	-0.137584
t1808	cbpA	902	35	22	323	230	0.712074	-0.147475	343	250	0.728863	-0.137354
t0724	-	401	18	15	87	58	0.666667	-0.176091	107	78	0.728972	-0.137289
t4047	yheR	533	44	25	268	190	0.708955	-0.149381	288	210	0.729167	-0.137173
t0614	ccmE	461	33	21	165	115	0.69697	-0.156786	185	135	0.72973	-0.136838
t1440	marA	416	28	20	228	161	0.70614	-0.151109	248	181	0.729839	-0.136773
t1944	ycbC	758	24	16	188	132	0.702128	-0.153584	208	152	0.730769	-0.13622
t0818	pduV	434	18	12	162	113	0.697531	-0.156437	182	133	0.730769	-0.13622
t1030	-	1265	52	27	494	356	0.720648	-0.142277	514	376	0.731518	-0.135775
t3638	rbsD	401	39	28	417	300	0.719424	-0.143015	437	320	0.732265	-0.135331
t1999	ybjU	983	28	19	178	125	0.702247	-0.15351	198	145	0.732323	-0.135297
t3013	-	548	28	20	178	125	0.702247	-0.15351	198	145	0.732323	-0.135297
t1402	-	344	53	35	971	706	0.727085	-0.138415	991	726	0.732593	-0.135137
t3057	uxuB	1454	45	27	347	249	0.717579	-0.14413	367	269	0.73297	-0.134914
t1750	mviN	1475	4	1	10	2	0.2	-0.69897	30	22	0.733333	-0.134699
t1138	-	1115	73	42	453	327	0.721854	-0.14155	473	347	0.733615	-0.134532
t2963	fldB	503	31	15	307	220	0.716612	-0.144716	327	240	0.733945	-0.134337
t4585	yjjA	443	26	17	168	118	0.702381	-0.153427	188	138	0.734043	-0.134279
t2658	-	170	11	5	108	74	0.685185	-0.164192	128	94	0.734375	-0.134082
t2735	srlB	344	7	6	29	16	0.551724	-0.258278	49	36	0.734694	-0.133894
t1174	sppA	1838	59	28	493	357	0.724138	-0.140179	513	377	0.734893	-0.133776
t1333	malX	152	3	3	82	55	0.670732	-0.173451	102	75	0.735294	-0.133539
t3897	yhjQ	734	51	33	362	261	0.720994	-0.142068	382	281	0.735602	-0.133357
t3702	ccmD	194	8	5	18	8	0.444444	-0.352183	38	28	0.736842	-0.132626
t2533	gpt	440	23	13	231	165	0.714286	-0.146128	251	185	0.737052	-0.132502
t0079	fixX	269	10	4	64	42	0.65625	-0.182931	84	62	0.738095	-0.131888
t3619	-	206	14	9	110	76	0.690909	-0.160579	130	96	0.738462	-0.131672
t3181	gatD	1025	45	30	321	232	0.722741	-0.141017	341	252	0.739003	-0.131354
t0972	-	725	22	12	222	159	0.716216	-0.144956	242	179	0.739669	-0.130962
t2433	phnR	701	19	9	111	77	0.693694	-0.158832	131	97	0.740458	-0.1305
t3345	corA	932	91	45	770	565	0.733766	-0.134442	790	585	0.740506	-0.130471
t3744	-	275	13	7	34	20	0.588235	-0.230449	54	40	0.740741	-0.130334
t0498	accD	896	3	0	7	0	0	#NUM!	27	20	0.740741	-0.130334
t0988	msbB	953	2	0	7	0	0	#NUM!	27	20	0.740741	-0.130334
t1733	-	230	2	0	7	0	0	#NUM!	27	20	0.740741	-0.130334
t2636	grpE	572	3	0	7	0	0	#NUM!	27	20	0.740741	-0.130334
t3348	xerC	884	4	0	7	0	0	#NUM!	27	20	0.740741	-0.130334
t4097	fmt	929	2	0	7	0	0	#NUM!	27	20	0.740741	-0.130334
t4637	arcA	698	3	0	7	0	0	#NUM!	27	20	0.740741	-0.130334
t4638	-	122	3	0	7	0	0	#NUM!	27	20	0.740741	-0.130334
t1729	rpmF	155	4	1	11	3	0.272727	-0.564271	31	23	0.741935	-0.129634
t0635	yejG	326	11	9	147	104	0.707483	-0.150284	167	124	0.742515	-0.129295
t3735	-	269	61	40	711	523	0.735584	-0.133368	731	543	0.742818	-0.129118
t2169	kdpA	1661	74	49	739	544	0.73613	-0.133046	759	564	0.743083	-0.128963
t1293	ydhE	1355	64	36	514	377	0.733463	-0.134622	534	397	0.743446	-0.128751
t1405	asr	263	7	3	23	12	0.521739	-0.282547	43	32	0.744186	-0.128318
t3396	ilvM	242	23	15	117	82	0.700855	-0.154372	137	102	0.744526	-0.12812
t4024	trpS	986	51	16	200	144	0.72	-0.142668	220	164	0.745455	-0.127579
t3198	-	1922	39	13	145	103	0.710345	-0.148531	165	123	0.745455	-0.127579
t3233	-	548	20	8	90	62	0.688889	-0.161851	110	82	0.745455	-0.127579
t0362	-	341	17	6	99	69	0.69697	-0.156786	119	89	0.747899	-0.126157
t4464	ytfN	3761	182	100	1217	906	0.744454	-0.128162	1237	926	0.748585	-0.125759
t0479	-	914	41	24	283	207	0.731449	-0.135816	303	227	0.749175	-0.125417
t1664	-	995	65	38	520	385	0.740385	-0.130543	540	405	0.75	-0.124939
t1201	-	581	24	14	180	130	0.722222	-0.141329	200	150	0.75	-0.124939
t3185	yraN	377	14	5	68	46	0.676471	-0.169751	88	66	0.75	-0.124939
t4143	lexA	590	2	1	20	10	0.5	-0.30103	40	30	0.75	-0.124939
t4603	prfC	1571	70	47	634	471	0.742902	-0.129068	654	491	0.750765	-0.124496
t3978	gntR	977	33	12	133	95	0.714286	-0.146128	153	115	0.751634	-0.123994
t3893	yhjU	1661	79	47	689	513	0.744557	-0.128102	709	533	0.751763	-0.123919
t3585	fdoI	617	41	26	319	235	0.736677	-0.132723	339	255	0.752212	-0.12366
t4148	-	1292	65	35	547	407	0.744059	-0.128393	567	427	0.753086	-0.123155
t1638	trpB	1175	27	19	142	102	0.71831	-0.143688	162	122	0.753086	-0.123155
t4559	-	512	13	4	53	35	0.660377	-0.180208	73	55	0.753425	-0.12296
t3642	asnA	974	57	33	410	304	0.741463	-0.12991	430	324	0.753488	-0.122923
t4433	yjfR	1046	48	29	378	280	0.740741	-0.130334	398	300	0.753769	-0.122762
t1975	lrp	476	26	22	395	293	0.741772	-0.129729	415	313	0.754217	-0.122504
t2722	-	101	7	4	21	11	0.52381	-0.280827	41	31	0.756098	-0.121422
t1322	ydgQ	674	25	12	263	194	0.737643	-0.132154	283	214	0.756184	-0.121373
t4315	nucE	197	4	1	13	5	0.384615	-0.414973	33	25	0.757576	-0.120574
t0426	ptsH	239	4	1	9	2	0.222222	-0.653213	29	22	0.758621	-0.119975
t3741	-	367	40	33	581	436	0.75043	-0.12469	601	456	0.758735	-0.11991
t3188	-	617	30	17	233	172	0.738197	-0.131827	253	192	0.758893	-0.119819
t2764	sitB	803	26	16	146	106	0.726027	-0.139047	166	126	0.759036	-0.119738
t2866	ygcA	1277	59	36	508	381	0.75	-0.124939	528	401	0.75947	-0.11949
t2812	-	1190	45	22	313	233	0.744409	-0.128188	333	253	0.75976	-0.119324
t0560	-	359	15	6	80	56	0.7	-0.154902	100	76	0.76	-0.119186
t2916	-	200	14	8	76	53	0.697368	-0.156538	96	73	0.760417	-0.118948
t1305	-	581	19	10	143	104	0.727273	-0.138303	163	124	0.760736	-0.118766
t0215	glnD	2654	27	6	72	50	0.694444	-0.158362	92	70	0.76087	-0.11869
t2392	ylaB	1532	65	40	466	350	0.751073	-0.124318	486	370	0.761317	-0.118435
t0053	yaaF	902	45	30	240	178	0.741667	-0.129791	260	198	0.761538	-0.118308
t2693	-	509	32	23	287	214	0.745645	-0.127468	307	234	0.762215	-0.117923
t3547	-	179	19	14	258	192	0.744186	-0.128318	278	212	0.76259	-0.117709
t1231	aroD	740	11	8	119	86	0.722689	-0.141049	139	106	0.76259	-0.117709
t1326	-	560	15	6	98	70	0.714286	-0.146128	118	90	0.762712	-0.117639
t1988	clpA	2258	61	32	347	260	0.74928	-0.125356	367	280	0.762943	-0.117508
t3727	-	995	43	29	246	183	0.743902	-0.128484	266	203	0.763158	-0.117386
t3836	selA	1373	60	41	420	316	0.752381	-0.123562	440	336	0.763636	-0.117113
t4504	-	398	12	9	99	71	0.717172	-0.144377	119	91	0.764706	-0.116506
t4185	nrfC	653	17	11	95	68	0.715789	-0.145215	115	88	0.765217	-0.116215
t3329	udp	743	43	22	389	293	0.753213	-0.123082	409	313	0.765281	-0.116179
t3548	cdh	122	10	6	78	55	0.705128	-0.151732	98	75	0.765306	-0.116165
t2393	ybaZ	371	7	5	61	42	0.688525	-0.162081	81	62	0.765432	-0.116093
t2840	-	686	35	21	267	200	0.749064	-0.125481	287	220	0.766551	-0.115459
t3508	talC	644	26	15	169	125	0.739645	-0.130977	189	145	0.767196	-0.115094
t2176	-	467	24	17	201	150	0.746269	-0.127105	221	170	0.769231	-0.113943
t0314	nifU	368	3	0	6	0	0	#NUM!	26	20	0.769231	-0.113943
t0536	nuoA	425	3	0	6	0	0	#NUM!	26	20	0.769231	-0.113943
t0982	ruvA	593	2	0	6	0	0	#NUM!	26	20	0.769231	-0.113943
t1061	minE	248	2	0	6	0	0	#NUM!	26	20	0.769231	-0.113943
t3654	atpD	1364	4	0	6	0	0	#NUM!	26	20	0.769231	-0.113943
t1616	-	1964	90	47	480	365	0.760417	-0.118948	500	385	0.77	-0.113509
t0872	-	503	97	68	2359	1812	0.768122	-0.11457	2379	1832	0.770071	-0.113469
t2395	tesB	842	21	5	89	64	0.719101	-0.14321	109	84	0.770642	-0.113147
t2694	-	107	22	15	395	300	0.759494	-0.119476	415	320	0.771084	-0.112898
t3830	yibL	344	36	28	347	263	0.757925	-0.120374	367	283	0.771117	-0.11288
t0469	-	197	12	9	133	98	0.736842	-0.132626	153	118	0.771242	-0.112809
t4188	-	494	23	15	107	78	0.728972	-0.137289	127	98	0.771654	-0.112578
t0109	yabI	749	19	16	116	85	0.732759	-0.135039	136	105	0.772059	-0.11235
t3243	mtgA	710	32	15	306	232	0.75817	-0.120233	326	252	0.773006	-0.111817
t1466	-	470	45	26	408	311	0.762255	-0.1179	428	331	0.773364	-0.111616
t3375	rffG	1049	51	42	373	284	0.761394	-0.11839	393	304	0.773537	-0.111519
t1172	pncA	638	21	12	201	151	0.751244	-0.124219	221	171	0.773756	-0.111396
t4378	-	104	7	4	104	76	0.730769	-0.13622	124	96	0.774194	-0.11115
t0611	ccmB	641	18	11	42	28	0.666667	-0.176091	62	48	0.774194	-0.11115
t2375	ybaB	311	3	3	11	4	0.363636	-0.439333	31	24	0.774194	-0.11115
t4488	treC	1634	1	1	11	4	0.363636	-0.439333	31	24	0.774194	-0.11115
t0411	-	557	22	11	113	83	0.734513	-0.134	133	103	0.774436	-0.111014
t1886	-	536	29	20	269	204	0.758364	-0.120122	289	224	0.775087	-0.11065
t3579	-	227	30	22	358	273	0.76257	-0.11772	378	293	0.775132	-0.110624
t3539	-	311	34	28	359	274	0.763231	-0.117344	379	294	0.775726	-0.110292
t0729	-	677	25	21	132	98	0.742424	-0.129348	152	118	0.776316	-0.109962
t4151	qor	965	49	34	455	349	0.767033	-0.115186	475	369	0.776842	-0.109667
t3290	yhdA	1922	66	34	357	273	0.764706	-0.116506	377	293	0.777188	-0.109474
t3798	-	365	39	27	286	218	0.762238	-0.11791	306	238	0.777778	-0.109144
t1663	galU	890	2	1	7	1	0.142857	-0.845098	27	21	0.777778	-0.109144
t4339	samA	200	3	1	7	1	0.142857	-0.845098	27	21	0.777778	-0.109144
t3962	livF	695	23	19	314	240	0.764331	-0.116718	334	260	0.778443	-0.108773
t4160	uvrA	2807	101	53	691	534	0.772793	-0.111937	711	554	0.779184	-0.10836
t1955	-	743	46	25	298	228	0.765101	-0.116281	318	248	0.779874	-0.107975
t3710	hslS	410	32	19	339	260	0.766962	-0.115226	359	280	0.779944	-0.107936
t3783	-	845	52	31	539	416	0.7718	-0.112495	559	436	0.779964	-0.107925
t1006	-	182	11	9	80	58	0.725	-0.139662	100	78	0.78	-0.107905
t3694	torR	676	40	28	285	218	0.764912	-0.116388	305	238	0.780328	-0.107723
t2409	hupB	254	10	5	94	69	0.734043	-0.134279	114	89	0.780702	-0.107515
t2599	-	614	25	19	190	144	0.757895	-0.120391	210	164	0.780952	-0.107375
t1928	xis	230	12	6	49	34	0.693878	-0.158717	69	54	0.782609	-0.106455
t0141	mutT	377	9	4	40	27	0.675	-0.170696	60	47	0.783333	-0.106053
t1919	-	356	22	17	197	150	0.761421	-0.118375	217	170	0.78341	-0.106011
t2449	yajI	521	30	13	128	96	0.75	-0.124939	148	116	0.783784	-0.105804
t2028	-	1193	38	22	249	191	0.767068	-0.115166	269	211	0.784387	-0.10547
t3244	-	635	27	20	305	235	0.770492	-0.113232	325	255	0.784615	-0.105343
t1969	dmsB	599	19	15	152	115	0.756579	-0.121146	172	135	0.784884	-0.105195
t3817	grxC	233	11	8	87	64	0.735632	-0.133339	107	84	0.785047	-0.105104
t3919	-	824	47	29	288	222	0.770833	-0.11304	308	242	0.785714	-0.104735
t1227	-	173	8	6	92	68	0.73913	-0.131279	112	88	0.785714	-0.104735
t3120	rfaE	1415	2	1	8	2	0.25	-0.60206	28	22	0.785714	-0.104735
t0621	-	764	53	36	340	263	0.773529	-0.111523	360	283	0.786111	-0.104516
t3291	yhdH	956	62	42	513	399	0.777778	-0.109144	533	419	0.786116	-0.104513
t1659	-	629	35	14	392	304	0.77551	-0.110412	412	324	0.786408	-0.104352
t0111	yabK	1592	52	34	322	249	0.773292	-0.111657	342	269	0.78655	-0.104274
t1239	-	728	19	10	116	87	0.75	-0.124939	136	107	0.786765	-0.104155
t4360	-	434	36	29	224	172	0.767857	-0.11472	244	192	0.786885	-0.104089
t0582	glpQ	1052	139	96	4057	3189	0.786049	-0.10455	4077	3209	0.787098	-0.103971
t2661	-	467	37	36	258	199	0.771318	-0.112767	278	219	0.78777	-0.103601
t1002	-	362	20	11	84	62	0.738095	-0.131888	104	82	0.788462	-0.103219
t4283	-	566	34	21	307	238	0.775244	-0.110561	327	258	0.788991	-0.102928
t3196	-	989	51	33	364	283	0.777473	-0.109315	384	303	0.789062	-0.102889
t2378	ybaN	359	8	6	80	59	0.7375	-0.132238	100	79	0.79	-0.102373
t1987	-	179	12	8	314	244	0.77707	-0.10954	334	264	0.790419	-0.102143
t1903	-	107	4	4	109	82	0.752294	-0.123613	129	102	0.790698	-0.10199
t0305	-	910	33	19	219	169	0.771689	-0.112557	239	189	0.790795	-0.101936
t0871	-	2942	625	470	16251	12852	0.790844	-0.101909	16271	12872	0.791101	-0.101768
t0006	yaaJ	1412	57	25	330	257	0.778788	-0.108581	350	277	0.791429	-0.101588
t3231	-	959	53	36	378	295	0.780423	-0.10767	398	315	0.791457	-0.101573
t2352	-	2396	75	39	432	338	0.782407	-0.106567	452	358	0.792035	-0.101255
t3337	rhtB	602	29	23	207	160	0.772947	-0.11185	227	180	0.792952	-0.100753
t2364	-	776	36	21	314	245	0.780255	-0.107764	334	265	0.793413	-0.100501
t1483	fdnG	1124	53	28	285	222	0.778947	-0.108492	305	242	0.793443	-0.100484
t0142	-	971	46	24	538	423	0.786245	-0.104442	558	443	0.793907	-0.10023
t4516	-	1472	93	56	762	601	0.788714	-0.10308	782	621	0.794118	-0.100115
t2871	ygcZ	1340	84	58	866	684	0.789838	-0.102462	886	704	0.794582	-0.0998611
t3014	-	272	10	5	92	69	0.75	-0.124939	112	89	0.794643	-0.099828
t2255	-	539	31	25	414	325	0.785024	-0.105117	434	345	0.794931	-0.0996706
t1206	pfkB	914	37	14	190	147	0.773684	-0.111436	210	167	0.795238	-0.0995028
t2361	cueR	398	11	8	73	54	0.739726	-0.130929	93	74	0.795699	-0.0992512
t2847	cysH	716	60	44	827	654	0.79081	-0.101928	847	674	0.79575	-0.0992235
t1209	-	296	15	7	137	105	0.766423	-0.115531	157	125	0.796178	-0.0989896
t3154	-	347	40	24	216	168	0.777778	-0.109144	236	188	0.79661	-0.0987542
t3519	metJ	299	34	5	167	129	0.772455	-0.112127	187	149	0.796791	-0.0986553
t0510	hisJ	764	27	20	236	184	0.779661	-0.108094	256	204	0.796875	-0.0986098
t3328	yigN	1412	91	45	625	494	0.7904	-0.102153	645	514	0.796899	-0.0985966
t2283	fepA	2237	87	48	789	625	0.792142	-0.101197	809	645	0.797281	-0.0983888
t1300	-	836	31	24	302	237	0.784768	-0.105259	322	257	0.798137	-0.0979227
t0201	fhuD	872	34	19	198	154	0.777778	-0.109144	218	174	0.798165	-0.0979072
t1065	-	641	33	16	198	154	0.777778	-0.109144	218	174	0.798165	-0.0979072
t1783	-	536	24	14	327	257	0.785933	-0.104615	347	277	0.798271	-0.0978497
t3191	-	299	11	9	99	75	0.757576	-0.120574	119	95	0.798319	-0.0978234
t4626	creA	455	22	9	119	91	0.764706	-0.116506	139	111	0.798561	-0.0976918
t1816	hpcB	833	31	16	268	210	0.783582	-0.105915	288	230	0.798611	-0.0976647
t3183	-	845	39	18	368	290	0.788043	-0.10345	388	310	0.798969	-0.09747
t3751	-	725	36	22	250	196	0.784	-0.105684	270	216	0.8	-0.09691
t3700	ccmB	641	17	9	40	28	0.7	-0.154902	60	48	0.8	-0.09691
t3322	tatC	761	12	1	30	20	0.666667	-0.176091	50	40	0.8	-0.09691
t4400	psd	950	5	3	30	20	0.666667	-0.176091	50	40	0.8	-0.09691
t0205	yadR	371	1	0	5	0	0	#NUM!	25	20	0.8	-0.09691
t2205	-	455	1	0	5	0	0	#NUM!	25	20	0.8	-0.09691
t4640	ffs	119	1	0	5	0	0	#NUM!	25	20	0.8	-0.09691
t2728	alaS	2612	1	0	5	0	0	#NUM!	25	20	0.8	-0.09691
t3350	dapF	806	2	0	5	0	0	#NUM!	25	20	0.8	-0.09691
t3494	murI	764	2	0	5	0	0	#NUM!	25	20	0.8	-0.09691
t3650	atpF	452	1	0	5	0	0	#NUM!	25	20	0.8	-0.09691
t4140	ubiA	854	2	0	5	0	0	#NUM!	25	20	0.8	-0.09691
t4323	-	677	1	0	5	0	0	#NUM!	25	20	0.8	-0.09691
t2462	malZ	1799	61	37	336	265	0.78869	-0.103093	356	285	0.800562	-0.0966051
t3900	yhjM	1091	46	25	283	223	0.787986	-0.103482	303	243	0.80198	-0.0958364
t1655	oppD	989	36	24	248	195	0.78629	-0.104417	268	215	0.802239	-0.0956963
t2164	-	638	17	12	142	110	0.774648	-0.110896	162	130	0.802469	-0.0955717
t0702	mrp	1091	63	31	396	314	0.792929	-0.100766	416	334	0.802885	-0.0953469
t0849	cbiK	775	28	17	402	319	0.793532	-0.100435	422	339	0.803318	-0.0951128
t4392	frdD	341	12	11	143	111	0.776224	-0.110013	163	131	0.803681	-0.0949163
t3887	dppC	884	46	30	301	238	0.790698	-0.10199	321	258	0.803738	-0.0948853
t3230	-	794	40	21	459	365	0.795207	-0.0995198	479	385	0.803758	-0.0948748
t1926	-	863	46	33	439	349	0.794989	-0.0996391	459	369	0.803922	-0.0947863
t3392	-	344	30	24	235	185	0.787234	-0.103896	255	205	0.803922	-0.0947863
t3503	argC	986	50	33	312	247	0.791667	-0.101458	332	267	0.804217	-0.0946268
t3141	-	479	21	14	169	132	0.781065	-0.107313	189	152	0.804233	-0.0946182
t2066	ybiB	956	24	18	154	120	0.779221	-0.108339	174	140	0.804598	-0.0944212
t3899	yhjN	2282	103	69	789	631	0.799747	-0.0970476	809	651	0.804697	-0.0943675
t2697	ygaC	332	30	15	252	199	0.789683	-0.102547	272	219	0.805147	-0.0941248
t3521	-	644	56	32	555	443	0.798198	-0.0978893	575	463	0.805217	-0.0940869
t4605	-	161	4	3	16	9	0.5625	-0.249877	36	29	0.805556	-0.0939045
t4623	yjjX	317	6	1	11	5	0.454545	-0.342423	31	25	0.806452	-0.0934217
t0241	yaeQ	527	23	14	120	93	0.775	-0.110698	140	113	0.807143	-0.0930496
t3955	livJ	1076	59	39	567	454	0.800705	-0.0965272	587	474	0.807496	-0.0928598
t4606	-	1055	52	28	557	446	0.800718	-0.0965203	577	466	0.807626	-0.0927899
t2380	ybaM	149	4	3	32	22	0.6875	-0.162727	52	42	0.807692	-0.0927541
t2220	rlpB	572	2	1	6	1	0.166667	-0.778151	26	21	0.807692	-0.0927541
t0212	yaeH	368	25	15	438	350	0.799087	-0.0974061	458	370	0.80786	-0.0926638
t3110	-	812	51	33	418	334	0.799043	-0.0974298	438	354	0.808219	-0.0924708
t3636	rbsC	947	46	31	369	295	0.799458	-0.0972044	389	315	0.809769	-0.091639
t4149	yjbN	980	42	25	369	295	0.799458	-0.0972044	389	315	0.809769	-0.091639
t2887	fucR	692	23	13	117	91	0.777778	-0.109144	137	111	0.810219	-0.0913976
t3705	dsbE	539	29	16	117	91	0.777778	-0.109144	137	111	0.810219	-0.0913976
t2209	gltJ	722	36	21	302	241	0.798013	-0.0979899	322	261	0.810559	-0.0912154
t4021	damX	1259	39	19	176	139	0.789773	-0.102498	196	159	0.811224	-0.0908589
t3286	yhdE	575	34	16	341	273	0.800587	-0.0965917	361	293	0.811634	-0.0906396
t1465	-	1144	50	30	336	269	0.800595	-0.096587	356	289	0.811798	-0.0905522
t3925	uspA	416	32	18	892	721	0.808296	-0.0924296	912	741	0.8125	-0.0901766
t4336	apl	224	7	4	44	32	0.727273	-0.138303	64	52	0.8125	-0.0901766
t3647	atpI	362	7	1	12	6	0.5	-0.30103	32	26	0.8125	-0.0901766
t2715	gshA	1538	48	20	167	132	0.790419	-0.102143	187	152	0.812834	-0.089998
t0043	-	2021	124	92	917	742	0.80916	-0.0919654	937	762	0.813234	-0.0897846
t0260	-	662	15	16	114	89	0.780702	-0.107515	134	109	0.813433	-0.0896783
t0750	udk	623	40	18	232	185	0.797414	-0.0983163	252	205	0.813492	-0.0896467
t1800	-	149	5	5	39	28	0.717949	-0.143907	59	48	0.813559	-0.0896108
t3459	-	437	19	13	125	98	0.784	-0.105684	145	118	0.813793	-0.089486
t4300	-	497	31	19	265	212	0.8	-0.09691	285	232	0.814035	-0.0893569
t0143	-	923	39	27	292	234	0.80137	-0.096167	312	254	0.814103	-0.0893209
t3724	-	767	36	20	239	191	0.799163	-0.0973645	259	211	0.814672	-0.0890173
t4420	yjfH	713	54	37	1331	1081	0.812171	-0.0903524	1351	1101	0.814952	-0.088868
t3839	aldB	1520	88	53	1375	1118	0.813091	-0.0898609	1395	1138	0.815771	-0.0884319
t1985	-	188	8	4	18	11	0.611111	-0.21388	38	31	0.815789	-0.0884219
t0475	-	1292	41	25	241	193	0.80083	-0.0964597	261	213	0.816092	-0.0882609
t3938	nikR	383	19	12	236	189	0.800847	-0.0964502	256	209	0.816406	-0.0880937
t4342	-	872	40	23	247	198	0.801619	-0.0960318	267	218	0.816479	-0.0880548
t2458	tgt	1109	51	29	531	430	0.809793	-0.0916261	551	450	0.816697	-0.0879391
t3401	-	134	22	15	330	266	0.806061	-0.0936323	350	286	0.817143	-0.087702
t2495	prpC	1151	42	27	527	427	0.810247	-0.0913827	547	447	0.817185	-0.0876798
t0823	pduP	1376	36	24	281	226	0.80427	-0.0945979	301	246	0.817276	-0.0876314
t2106	modA	755	18	9	106	83	0.783019	-0.106228	126	103	0.81746	-0.0875333
t3104	icc	809	40	23	315	254	0.806349	-0.0934768	335	274	0.81791	-0.0872942
t4029	nirC	791	56	35	881	717	0.813848	-0.0894568	901	737	0.81798	-0.0872573
t3001	-	173	5	2	24	16	0.666667	-0.176091	44	36	0.818182	-0.0871502
t2950	-	185	19	13	140	111	0.792857	-0.100805	160	131	0.81875	-0.0868487
t3376	rffD	1244	56	35	317	256	0.807571	-0.0928193	337	276	0.818991	-0.0867208
t3042	-	608	72	55	1064	868	0.815789	-0.0884219	1084	888	0.819188	-0.0866163
t1207	-	740	80	47	893	728	0.81523	-0.0887201	913	748	0.819277	-0.0865692
t0677	-	1019	32	20	301	243	0.807309	-0.0929602	321	263	0.819315	-0.0865493
t1804	scsD	488	9	7	52	39	0.75	-0.124939	72	59	0.819444	-0.0864805
t0444	yfeC	344	24	16	185	148	0.8	-0.09691	205	168	0.819512	-0.0864446
t0085	-	206	40	30	789	643	0.814956	-0.088866	809	663	0.81953	-0.086435
t0747	yegD	1334	55	31	357	289	0.809524	-0.0917704	377	309	0.819629	-0.0863829
t2118	aroG	1034	36	25	280	226	0.807143	-0.0930496	300	246	0.82	-0.0861861
t2030	mdfA	1214	35	21	625	509	0.8144	-0.0891622	645	529	0.820155	-0.086104
t3033	-	170	5	3	19	12	0.631579	-0.199572	39	32	0.820513	-0.0859146
t3791	rpmG	149	4	1	19	12	0.631579	-0.199572	39	32	0.820513	-0.0859146
t4530	-	122	11	10	114	90	0.789474	-0.102662	134	110	0.820896	-0.0857121
t2996	tktA	1973	4	2	8	3	0.375	-0.425969	28	23	0.821429	-0.0854302
t0996	yebF	335	14	7	53	40	0.754717	-0.122216	73	60	0.821918	-0.0851716
t4114	iclR	806	41	25	278	225	0.809353	-0.0918623	298	245	0.822148	-0.0850502
t0577	-	185	12	7	70	54	0.771429	-0.112704	90	74	0.822222	-0.0850108
t2305	gtrB	908	134	85	2760	2266	0.821014	-0.0856492	2780	2286	0.822302	-0.0849686
t1619	-	308	23	19	257	208	0.809339	-0.0918698	277	228	0.823105	-0.0845449
t2072	-	1112	51	39	608	497	0.817434	-0.0875472	628	517	0.823248	-0.0844691
t1952	himD	266	13	6	82	64	0.780488	-0.107634	102	84	0.823529	-0.0843209
t0276	era	887	3	1	14	8	0.571429	-0.243038	34	28	0.823529	-0.0843209
t2321	folD	848	2	1	14	8	0.571429	-0.243038	34	28	0.823529	-0.0843209
t1811	hpaA	878	27	21	309	251	0.812298	-0.0902848	329	271	0.823708	-0.0842266
t0089	kefC	1844	59	39	379	309	0.815303	-0.0886807	399	329	0.824561	-0.083777
t1815	hpcD	362	5	3	20	13	0.65	-0.187087	40	33	0.825	-0.0835461
t1964	pflA	779	81	53	1174	966	0.822828	-0.084691	1194	986	0.825796	-0.0831274
t4259	-	551	29	25	240	195	0.8125	-0.0901766	260	215	0.826923	-0.0825349
t1881	-	434	20	15	113	90	0.79646	-0.0988359	133	110	0.827068	-0.082459
t0638	yejB	1076	40	21	327	267	0.816514	-0.0880365	347	287	0.827089	-0.0824476
t4364	cII	203	16	12	79	62	0.78481	-0.105235	99	82	0.828283	-0.0818213
t4600	holD	419	3	2	15	9	0.6	-0.221849	35	29	0.828571	-0.08167
t1377	-	632	31	22	278	227	0.816547	-0.0880189	298	247	0.828859	-0.0815193
t1095	-	1667	48	36	430	353	0.82093	-0.0856938	450	373	0.828889	-0.0815037
t3135	-	626	15	9	220	179	0.813636	-0.0895696	240	199	0.829167	-0.0813582
t3156	-	683	35	25	349	286	0.819484	-0.0864594	369	306	0.829268	-0.0813049
t2655	-	302	24	15	244	199	0.815574	-0.0885367	264	219	0.829545	-0.0811598
t2890	gcvA	899	38	20	268	219	0.817164	-0.0876907	288	239	0.829861	-0.0809946
t2011	-	302	67	47	898	743	0.827394	-0.0822875	918	763	0.831155	-0.0803181
t4430	yjfO	311	18	11	81	64	0.790123	-0.102305	101	84	0.831683	-0.0800421
t3378	-	1028	87	51	1047	868	0.829035	-0.081427	1067	888	0.83224	-0.0797515
t1712	-	806	19	16	100	80	0.8	-0.09691	120	100	0.833333	-0.0791812
t0603	yojF	245	10	1	16	10	0.625	-0.20412	36	30	0.833333	-0.0791812
t0091	apaH	830	4	0	4	0	0	#NUM!	24	20	0.833333	-0.0791812
t0095	surA	1268	2	0	4	0	0	#NUM!	24	20	0.833333	-0.0791812
t0176	yadF	644	1	0	4	0	0	#NUM!	24	20	0.833333	-0.0791812
t0586	nrdB	1112	1	0	4	0	0	#NUM!	24	20	0.833333	-0.0791812
t0588	ubiG	710	1	0	4	0	0	#NUM!	24	20	0.833333	-0.0791812
t3522	rpmE	194	2	0	4	0	0	#NUM!	24	20	0.833333	-0.0791812
t3834	mtlA	1898	115	68	983	816	0.830112	-0.0808634	1003	836	0.8335	-0.0790947
t2499	-	614	54	37	347	286	0.824207	-0.0839634	367	306	0.833787	-0.0789446
t2172	kdpE	659	46	40	534	442	0.827715	-0.082119	554	462	0.833935	-0.0788678
t4191	yjcO	671	35	22	294	242	0.823129	-0.084532	314	262	0.834395	-0.0786284
t1004	-	335	18	12	125	101	0.808	-0.0925886	145	121	0.834483	-0.0785826
t0196	ligT	512	18	12	113	91	0.80531	-0.0940371	133	111	0.834586	-0.0785287
t2687	gabT	1265	60	40	452	374	0.827434	-0.0822668	472	394	0.834746	-0.0784458
t0581	glpT	1340	49	28	446	369	0.827354	-0.0823085	466	389	0.834764	-0.0784363
t1171	-	260	11	7	65	51	0.784615	-0.105343	85	71	0.835294	-0.0781606
t3743	-	1364	81	45	618	513	0.830097	-0.0808711	638	533	0.835423	-0.0780935
t0046	-	197	11	4	53	41	0.773585	-0.111492	73	61	0.835616	-0.077993
t1880	-	1934	83	51	558	463	0.829749	-0.0810532	578	483	0.83564	-0.0779807
t0767	manC	1424	58	36	401	332	0.82793	-0.0820063	421	352	0.836105	-0.0777394
t1429	-	1448	46	34	452	375	0.829646	-0.0811072	472	395	0.836864	-0.0773449
t2151	-	815	62	37	422	350	0.829384	-0.0812444	442	370	0.837104	-0.0772205
t4250	pilV	1289	100	68	907	756	0.833517	-0.0790855	927	776	0.837109	-0.077218
t2701	-	158	6	4	23	16	0.695652	-0.157608	43	36	0.837209	-0.077166
t1165	-	728	31	22	275	227	0.825455	-0.0833068	295	247	0.837288	-0.0771251
t2453	-	674	20	17	97	78	0.804124	-0.0946771	117	98	0.837607	-0.0769598
t0375	-	182	6	4	54	42	0.777778	-0.109144	74	62	0.837838	-0.07684
t2811	-	278	11	7	54	42	0.777778	-0.109144	74	62	0.837838	-0.07684
t2720	-	101	6	5	17	11	0.647059	-0.189056	37	31	0.837838	-0.07684
t0820	pduT	536	16	11	79	63	0.797468	-0.0982865	99	83	0.838384	-0.0765571
t2486	-	290	9	5	67	53	0.791045	-0.101799	87	73	0.83908	-0.0761964
t3204	infB	2660	3	1	5	1	0.2	-0.69897	25	21	0.84	-0.0757207
t3214	ftsJ	608	2	1	5	1	0.2	-0.69897	25	21	0.84	-0.0757207
t3478	rplK	410	1	1	5	1	0.2	-0.69897	25	21	0.84	-0.0757207
t0664	galS	1004	33	22	224	185	0.825893	-0.0830763	244	205	0.840164	-0.075636
t3137	air	1502	99	69	1264	1059	0.837816	-0.0768511	1284	1079	0.840343	-0.0755436
t3167	-	1123	43	26	212	175	0.825472	-0.0832978	232	195	0.840517	-0.0754534
t0684	yohF	743	23	11	137	112	0.817518	-0.0875025	157	132	0.840764	-0.0753257
t2152	-	1761	169	116	1727	1449	0.839027	-0.076224	1747	1469	0.84087	-0.0752711
t0798	hisH	572	28	18	156	128	0.820513	-0.0859146	176	148	0.840909	-0.075251
t3096	-	848	27	17	150	123	0.82	-0.0861861	170	143	0.841176	-0.0751129
t4311	-	365	27	21	226	187	0.827434	-0.0822668	246	207	0.841463	-0.0749648
t2438	-	1430	34	20	182	150	0.824176	-0.0839801	202	170	0.841584	-0.0749024
t4317	-	446	32	23	258	214	0.829457	-0.0812059	278	234	0.841727	-0.0748289
t4173	-	650	24	14	353	294	0.832861	-0.0794274	373	314	0.841823	-0.0747792
t1546	-	431	37	25	360	300	0.833333	-0.0791812	380	320	0.842105	-0.0746336
t1048	manX	950	38	30	374	312	0.834225	-0.078717	394	332	0.84264	-0.0743581
t1820	hpaB	1289	52	35	572	479	0.837413	-0.0770605	592	499	0.842905	-0.0742212
t4126	lysC	1331	55	37	420	351	0.835714	-0.0779422	440	371	0.843182	-0.0740788
t3168	garR	866	29	23	223	185	0.829596	-0.0811331	243	205	0.843621	-0.0738524
t4274	-	1412	106	75	933	784	0.8403	-0.0755656	953	804	0.843652	-0.0738369
t0735	-	695	35	21	172	142	0.825581	-0.0832401	192	162	0.84375	-0.0737862
t0302	hcaT	1121	41	21	281	234	0.83274	-0.0794905	301	254	0.843854	-0.0737328
t1062	minD	794	14	1	57	45	0.789474	-0.102662	77	65	0.844156	-0.0735774
t1184	astD	1268	20	10	147	121	0.823129	-0.084532	167	141	0.844311	-0.0734974
t4197	proP	1484	85	57	810	681	0.840741	-0.0753379	830	701	0.844578	-0.0733601
t0913	yedD	395	18	10	135	111	0.822222	-0.0850108	155	131	0.845161	-0.0730604
t4569	-	947	58	37	355	297	0.83662	-0.0774719	375	317	0.845333	-0.072972
t4537	sefR	793	45	33	336	281	0.83631	-0.077633	356	301	0.845506	-0.0728835
t0930	uvrC	1814	66	38	733	617	0.841746	-0.0748188	753	637	0.84595	-0.0726555
t0999	exoX	680	41	30	357	299	0.837535	-0.076997	377	319	0.846154	-0.0725507
t2390	rpmJ	122	7	4	58	46	0.793103	-0.10067	78	66	0.846154	-0.0725507
t1813	hpcH	773	15	15	143	118	0.825175	-0.083454	163	138	0.846626	-0.0723085
t1551	hslJ	392	16	8	163	135	0.828221	-0.0818538	183	155	0.846995	-0.0721194
t0497	dedA	641	24	20	255	213	0.835294	-0.0781606	275	233	0.847273	-0.0719768
t1674	narK	1379	48	31	446	375	0.840807	-0.0753036	466	395	0.847639	-0.0717888
t0107	araB	1691	78	50	433	364	0.840647	-0.0753865	453	384	0.847682	-0.071767
t4094	mscL	395	44	34	309	259	0.838188	-0.0766587	329	279	0.848024	-0.0715917
t3886	dppB	1001	57	29	740	625	0.844595	-0.0733517	760	645	0.848684	-0.0712539
t1458	hyaA	1085	56	37	640	541	0.845313	-0.0729827	660	561	0.85	-0.0705811
t3430	-	341	19	16	147	122	0.829932	-0.0809575	167	142	0.850299	-0.0704281
t1387	gam	512	61	46	963	816	0.847352	-0.0719361	983	836	0.850458	-0.0703472
t1190	osmE	323	27	24	429	362	0.843823	-0.0737487	449	382	0.85078	-0.070183
t2740	gutQ	947	33	16	189	158	0.835979	-0.0778047	209	178	0.851675	-0.0697263
t4098	fms	491	1	1	7	3	0.428571	-0.367977	27	23	0.851852	-0.0696359
t3975	-	470	34	27	257	216	0.840467	-0.0754794	277	236	0.851986	-0.0695678
t3340	pldA	851	74	49	524	444	0.847328	-0.0719483	544	464	0.852941	-0.0690809
t0764	wcaH	461	17	8	82	67	0.817073	-0.087739	102	87	0.852941	-0.0690809
t0238	mesJ	1274	3	1	14	9	0.642857	-0.191886	34	29	0.852941	-0.0690809
t3815	-	1505	83	51	878	746	0.849658	-0.0707557	898	766	0.853007	-0.0690476
t3043	-	152	25	23	470	398	0.846809	-0.0722148	490	418	0.853061	-0.0690198
t3397	ilvG	1628	111	79	1171	996	0.850555	-0.0702976	1191	1016	0.853065	-0.0690181
t3889	dppF	995	49	40	341	288	0.844575	-0.0733619	361	308	0.853186	-0.0689565
t3333	metR	935	43	32	314	265	0.843949	-0.0736838	334	285	0.853293	-0.0689016
t4009	hslR	383	23	11	221	186	0.841629	-0.0748793	241	206	0.854772	-0.0681498
t0688	dld	1712	62	33	442	375	0.848416	-0.071391	462	395	0.854978	-0.0680449
t4526	cI	365	16	10	49	39	0.795918	-0.0991315	69	59	0.855072	-0.0679971
t0069	caiF	377	76	53	1433	1223	0.853454	-0.0688197	1453	1243	0.855471	-0.0677945
t3625	yihD	251	9	5	160	134	0.8375	-0.0770152	180	154	0.855556	-0.0677518
t0602	eco	476	23	20	167	140	0.838323	-0.0765884	187	160	0.855615	-0.0677216
t2586	-	383	83	69	1733	1480	0.85401	-0.0685368	1753	1500	0.855676	-0.0676907
t2027	-	602	32	22	230	194	0.843478	-0.0739261	250	214	0.856	-0.0675262
t2401	-	1037	40	19	210	177	0.842857	-0.074246	230	197	0.856522	-0.0672616
t3287	mreD	473	3	1	8	4	0.5	-0.30103	28	24	0.857143	-0.0669468
t0565	pmrF	965	28	15	198	167	0.843434	-0.0739487	218	187	0.857798	-0.0666149
t0616	dsbE	539	22	17	100	83	0.83	-0.0809219	120	103	0.858333	-0.066344
t1360	-	317	12	9	334	284	0.850299	-0.0704281	354	304	0.858757	-0.0661297
t1361	-	263	6	6	172	145	0.843023	-0.0741604	192	165	0.859375	-0.0658173
t1157	-	329	16	15	151	127	0.84106	-0.0751732	171	147	0.859649	-0.0656788
t0279	pdxJ	713	13	4	73	60	0.821918	-0.0851716	93	80	0.860215	-0.065393
t1110	-	359	28	12	152	128	0.842105	-0.0746336	172	148	0.860465	-0.0652667
t2677	-	992	82	62	812	696	0.857143	-0.0669468	832	716	0.860577	-0.0652103
t1226	-	1424	37	29	432	369	0.854167	-0.0684574	452	389	0.860619	-0.0651888
t0563	-	881	27	19	303	258	0.851485	-0.0698229	323	278	0.860681	-0.0651577
t2214	ybeL	455	23	15	174	147	0.844828	-0.0732319	194	167	0.860825	-0.0650853
t0596	yojN	2651	71	39	534	457	0.855805	-0.0676251	554	477	0.861011	-0.0649914
t2224	cobC	590	26	15	196	166	0.846939	-0.072148	216	186	0.861111	-0.0649408
t2180	ybfE	275	18	10	88	73	0.829545	-0.0811598	108	93	0.861111	-0.0649408
t0180	yadE	1205	63	36	420	359	0.854762	-0.0681548	440	379	0.861364	-0.0648135
t1204	-	842	25	19	247	210	0.850202	-0.0704777	267	230	0.861423	-0.0647834
t3394	ilvD	1832	97	66	806	692	0.858561	-0.0662289	826	712	0.861985	-0.0645001
t2885	fucK	1400	56	41	589	505	0.857385	-0.0668239	609	525	0.862069	-0.064458
t2781	sicP	332	55	30	357	305	0.854342	-0.0683684	377	325	0.862069	-0.064458
t2692	-	281	24	18	300	256	0.853333	-0.0688813	320	276	0.8625	-0.0642409
t1381	-	512	27	19	250	213	0.852	-0.0695604	270	233	0.862963	-0.0640078
t1550	ldhA	971	45	30	323	276	0.854489	-0.0682934	343	296	0.862974	-0.0640024
t0453	-	1217	34	31	244	208	0.852459	-0.0693265	264	228	0.863636	-0.0636691
t4243	pilO	1277	86	64	796	685	0.860553	-0.0652225	816	705	0.863971	-0.063501
t3721	ivbL	80	10	3	61	50	0.819672	-0.0863598	81	70	0.864198	-0.063387
t2815	-	932	30	17	180	153	0.85	-0.0705811	200	173	0.865	-0.0629839
t3132	mug	488	23	15	196	167	0.852041	-0.0695396	216	187	0.865741	-0.0626121
t0845	cbiF	755	35	19	353	303	0.858357	-0.0663321	373	323	0.865952	-0.0625063
t3824	yibK	455	20	13	369	317	0.859079	-0.0659671	389	337	0.866324	-0.0623197
t3799	-	650	102	67	1561	1350	0.86483	-0.0630691	1581	1370	0.86654	-0.0622113
t0492	-	1160	44	32	288	247	0.857639	-0.0666955	308	267	0.866883	-0.0620395
t1345	-	1364	66	41	514	443	0.861868	-0.0645594	534	463	0.867041	-0.0619603
t3740	-	305	35	27	1502	1300	0.865513	-0.0627266	1522	1320	0.86728	-0.0618407
t4538	-	191	39	28	418	360	0.861244	-0.0648738	438	380	0.86758	-0.0616905
t2686	gabD	1430	55	39	449	387	0.861915	-0.0645354	469	407	0.867804	-0.0615784
t1930	pncB	1184	42	24	253	217	0.857708	-0.0666608	273	237	0.868132	-0.0614143
t3868	-	467	66	35	420	362	0.861905	-0.0645407	440	382	0.868182	-0.0613893
t0298	cadB	1313	158	112	2535	2199	0.867456	-0.0617527	2555	2219	0.868493	-0.0612336
t3445	-	200	15	11	125	106	0.848	-0.0716041	145	126	0.868966	-0.0609975
t1517	tehB	578	59	42	692	599	0.865607	-0.0626793	712	619	0.869382	-0.0607893
t4182	-	128	4	3	49	40	0.816327	-0.0881361	69	60	0.869565	-0.0606978
t0194	dksA	437	1	0	3	0	0	#NUM!	23	20	0.869565	-0.0606978
t0216	map	776	1	0	3	0	0	#NUM!	23	20	0.869565	-0.0606978
t0542	nuoH	959	2	0	3	0	0	#NUM!	23	20	0.869565	-0.0606978
t1920	-	386	1	0	3	0	0	#NUM!	23	20	0.869565	-0.0606978
t1977	cydD	1748	2	0	3	0	0	#NUM!	23	20	0.869565	-0.0606978
t2130	tolR	410	2	0	3	0	0	#NUM!	23	20	0.869565	-0.0606978
t2134	-	95	1	0	3	0	0	#NUM!	23	20	0.869565	-0.0606978
t2387	hha	200	2	0	3	0	0	#NUM!	23	20	0.869565	-0.0606978
t3115	ribB	635	1	0	3	0	0	#NUM!	23	20	0.869565	-0.0606978
t3464	hemE	1046	1	0	3	0	0	#NUM!	23	20	0.869565	-0.0606978
t3620	-	614	1	0	3	0	0	#NUM!	23	20	0.869565	-0.0606978
t3807	waaC	935	2	0	3	0	0	#NUM!	23	20	0.869565	-0.0606978
t4054	yheN	368	2	0	3	0	0	#NUM!	23	20	0.869565	-0.0606978
t0695	yehV	713	25	13	387	334	0.863049	-0.0639645	407	354	0.869779	-0.0605911
t3367	yifK	1367	64	33	504	436	0.865079	-0.062944	524	456	0.870229	-0.0603664
t0207	btuF	782	38	29	304	262	0.861842	-0.0645723	324	282	0.87037	-0.0602959
t3795	waaQ	1016	65	19	605	524	0.866116	-0.0624241	625	544	0.8704	-0.0602811
t3443	-	467	42	36	235	202	0.859574	-0.0657165	255	222	0.870588	-0.0601872
t3732	yicN	440	27	17	150	128	0.853333	-0.0688813	170	148	0.870588	-0.0601872
t2554	sinR	926	140	98	3056	2659	0.870092	-0.060435	3076	2679	0.870936	-0.0600136
t0181	panD	362	10	10	73	61	0.835616	-0.077993	93	81	0.870968	-0.0599979
t4061	yheA	176	10	11	73	61	0.835616	-0.077993	93	81	0.870968	-0.0599979
t1152	-	167	11	9	112	95	0.848214	-0.0714944	132	115	0.871212	-0.0598761
t3416	-	1019	86	61	1314	1143	0.869863	-0.0605491	1334	1163	0.871814	-0.0595761
t3117	glgS	185	15	8	66	55	0.833333	-0.0791812	86	75	0.872093	-0.0594372
t0420	-	701	24	13	113	96	0.849558	-0.0708072	133	116	0.87218	-0.0593937
t0272	rseB	938	38	23	295	255	0.864407	-0.0632818	315	275	0.873016	-0.0589779
t0472	vacJ	737	45	34	368	319	0.866848	-0.0620571	388	339	0.873711	-0.058632
t1995	-	881	89	71	1454	1268	0.872077	-0.0594452	1474	1288	0.873813	-0.0585816
t0391	eutQ	671	25	15	210	181	0.861905	-0.0645407	230	201	0.873913	-0.0585318
t2729	oraA	482	16	11	210	181	0.861905	-0.0645407	230	201	0.873913	-0.0585318
t4567	-	1253	43	24	267	231	0.865169	-0.0628993	287	251	0.874564	-0.0582082
t1057	-	677	2	1	4	1	0.25	-0.60206	24	21	0.875	-0.0579919
t1117	-	146	1	1	4	1	0.25	-0.60206	24	21	0.875	-0.0579919
t3883	-	1106	53	33	494	430	0.870445	-0.0602585	514	450	0.875486	-0.0577506
t0063	citF	1502	59	41	438	381	0.869863	-0.0605491	458	401	0.875546	-0.0577211
t3028	yqgA	689	35	20	189	163	0.862434	-0.0642742	209	183	0.875598	-0.0576952
t2287	ramA	323	15	10	93	79	0.849462	-0.0708559	113	99	0.876106	-0.0574432
t3018	ansB	1028	56	37	368	320	0.869565	-0.0606978	388	340	0.876289	-0.0573528
t2868	-	1124	32	19	150	129	0.86	-0.0655015	170	149	0.876471	-0.0572627
t1027	-	221	7	5	45	37	0.822222	-0.0850108	65	57	0.876923	-0.0570385
t1661	tdk	599	72	34	347	302	0.870317	-0.0603225	367	322	0.877384	-0.0568102
t4244	pilP	452	25	19	209	181	0.866029	-0.0624677	229	201	0.877729	-0.0566394
t4267	-	425	33	20	283	246	0.869258	-0.0608513	303	266	0.877888	-0.056561
t3943	-	647	52	38	522	456	0.873563	-0.0587057	542	476	0.878229	-0.0563923
t0644	yeiP	554	28	22	260	226	0.869231	-0.0608649	280	246	0.878571	-0.0562229
t1364	-	236	8	4	38	31	0.815789	-0.0884219	58	51	0.87931	-0.0558578
t1680	chaA	1082	118	91	1044	916	0.877395	-0.056805	1064	936	0.879699	-0.0556658
t2332	fdrA	1646	88	66	912	800	0.877193	-0.0569049	932	820	0.879828	-0.0556021
t4492	-	428	32	16	305	266	0.872131	-0.0594182	325	286	0.88	-0.0555173
t0811	phsC	746	41	27	432	378	0.875	-0.0579919	452	398	0.880531	-0.0552554
t3460	yjaH	674	31	25	349	305	0.873926	-0.0585256	369	325	0.880759	-0.055143
t3268	oadG	224	42	30	711	624	0.877637	-0.056685	731	644	0.880985	-0.0550315
t2098	hutC	707	29	16	266	232	0.87218	-0.0593937	286	252	0.881119	-0.0549655
t3060	gsp	1838	119	65	1125	989	0.879111	-0.0559562	1145	1009	0.881223	-0.0549143
t0571	-	764	35	25	284	248	0.873239	-0.0588667	304	268	0.881579	-0.0547388
t4561	-	890	38	17	225	196	0.871111	-0.0599264	245	216	0.881633	-0.0547123
t2825	rpoS	1136	44	28	563	494	0.877442	-0.0567814	583	514	0.881647	-0.0547054
t3106	-	614	39	19	294	257	0.87415	-0.0584142	314	277	0.882166	-0.0544499
t1084	appC	1526	47	35	311	272	0.874598	-0.0581915	331	292	0.882175	-0.0544451
t3825	lctD	1172	49	30	362	317	0.875691	-0.0576493	382	337	0.882199	-0.0544335
t0227	lpxD	1007	3	2	14	10	0.714286	-0.146128	34	30	0.882353	-0.0543577
t1243	ynhG	982	42	25	397	348	0.876574	-0.0572113	417	368	0.882494	-0.0542882
t2060	glnQ	704	33	20	220	192	0.872727	-0.0591215	240	212	0.883333	-0.0538754
t3884	-	1306	65	50	606	533	0.879538	-0.0557454	626	553	0.883387	-0.0538492
t3872	yiaF	692	46	34	649	571	0.879815	-0.0556086	669	591	0.883408	-0.0538386
t3405	-	206	57	41	1404	1238	0.881766	-0.0546465	1424	1258	0.883427	-0.0538293
t0939	-	98	12	11	152	132	0.868421	-0.0612697	172	152	0.883721	-0.0536849
t2000	-	1415	46	35	266	233	0.87594	-0.0575257	286	253	0.884615	-0.0532455
t2064	-	122	3	2	6	3	0.5	-0.30103	26	23	0.884615	-0.0532455
t4594	-	1046	53	43	520	458	0.880769	-0.0551379	540	478	0.885185	-0.0529659
t2369	gsk	1286	57	38	514	453	0.881323	-0.0548649	534	473	0.885768	-0.0526801
t2465	brnQ	1301	45	27	340	299	0.879412	-0.0558077	360	319	0.886111	-0.0525118
t1042	ftsI	1727	69	47	666	588	0.882883	-0.0540969	686	608	0.886297	-0.0524205
t3994	gntT	1298	60	41	719	635	0.883171	-0.0539552	739	655	0.886333	-0.0524031
t3270	ttdA	881	78	47	649	573	0.882897	-0.0540901	669	593	0.886398	-0.0523714
t0924	yecS	650	29	21	174	152	0.873563	-0.0587057	194	172	0.886598	-0.0522733
t1970	dmsA	2426	64	50	598	528	0.882943	-0.0540673	618	548	0.886731	-0.0522079
t3765	-	816	81	66	1529	1354	0.885546	-0.0527888	1549	1374	0.887024	-0.0520647
t1649	tonB	710	18	7	104	90	0.865385	-0.0627908	124	110	0.887097	-0.052029
t1582	-	911	40	26	255	224	0.878431	-0.0562922	275	244	0.887273	-0.0519429
t0862	-	1439	68	44	425	375	0.882353	-0.0543577	445	395	0.88764	-0.0517629
t3229	-	764	51	14	265	233	0.879245	-0.05589	285	253	0.887719	-0.0517243
t1799	-	620	9	7	96	83	0.864583	-0.0631931	116	103	0.887931	-0.0516208
t0857	cobS	725	25	12	186	163	0.876344	-0.0573253	206	183	0.88835	-0.0514161
t0773	-	1385	111	81	1028	911	0.886187	-0.0524747	1048	931	0.888359	-0.0514116
t0009	yaaH	548	29	17	285	251	0.880702	-0.0551711	305	271	0.888525	-0.0513305
t4625	rob	851	54	34	406	359	0.884236	-0.0534316	426	379	0.889671	-0.0507704
t1102	-	371	15	5	80	69	0.8625	-0.0642409	100	89	0.89	-0.05061
t2400	ybaO	440	31	22	371	328	0.884097	-0.0535001	391	348	0.890026	-0.0505975
t2834	cysC	587	39	30	473	419	0.885835	-0.0526471	493	439	0.890467	-0.0503824
t1692	-	1316	96	66	738	655	0.887534	-0.0518151	758	675	0.890501	-0.0503654
t0693	yehW	713	25	14	163	143	0.877301	-0.0568516	183	163	0.89071	-0.0502635
t1748	flgM	275	7	5	35	29	0.828571	-0.08167	55	49	0.890909	-0.0501666
t1929	int	1322	66	39	659	585	0.887709	-0.0517295	679	605	0.891016	-0.0501144
t3770	-	2300	110	80	808	718	0.888614	-0.0512869	828	738	0.891304	-0.049974
t3063	-	1034	46	29	330	292	0.884848	-0.0531311	350	312	0.891429	-0.0499135
t3804	waaZ	791	154	120	4129	3680	0.891257	-0.0499971	4149	3700	0.891781	-0.0497417
t0493	div	983	46	28	285	252	0.884211	-0.0534443	305	272	0.891803	-0.0497309
t2121	pnuC	701	30	23	304	269	0.884868	-0.0531213	324	289	0.891975	-0.0496472
t0980	yebB	581	97	71	1417	1262	0.890614	-0.0503105	1437	1282	0.892136	-0.0495687
t1860	-	1091	45	34	511	454	0.888454	-0.051365	531	474	0.892655	-0.0493162
t2673	-	224	18	13	205	181	0.882927	-0.0540753	225	201	0.893333	-0.0489865
t2350	sfbA	812	42	25	299	265	0.886288	-0.0524253	319	285	0.893417	-0.0489458
t0665	mglB	980	60	40	583	519	0.890223	-0.0505012	603	539	0.893864	-0.0487285
t4331	-	209	44	28	687	612	0.89083	-0.0502053	707	632	0.893918	-0.0487023
t0360	uraA	1271	61	43	442	393	0.88914	-0.0510297	462	413	0.893939	-0.0486919
t4560	-	716	27	9	169	149	0.881657	-0.0547004	189	169	0.89418	-0.0485751
t2057	dps	485	53	38	699	623	0.891273	-0.0499891	719	643	0.894298	-0.0485179
t4580	-	938	54	36	531	473	0.890772	-0.0502334	551	493	0.894737	-0.0483047
t1375	-	293	20	12	132	116	0.878788	-0.0561159	152	136	0.894737	-0.0483047
t4121	-	254	15	11	75	65	0.866667	-0.0621479	95	85	0.894737	-0.0483047
t1765	htrB	902	3	2	18	14	0.777778	-0.109144	38	34	0.894737	-0.0483047
t2267	-	179	4	2	18	14	0.777778	-0.109144	38	34	0.894737	-0.0483047
t3277	-	248	14	8	114	100	0.877193	-0.0569049	134	120	0.895522	-0.0479236
t2047	-	791	30	21	229	203	0.886463	-0.0523394	249	223	0.895582	-0.0478945
t2308	-	323	50	46	1136	1016	0.894366	-0.0484846	1156	1036	0.896194	-0.0475981
t1957	serC	1070	43	26	366	326	0.89071	-0.0502635	386	346	0.896373	-0.0475112
t0637	yejE	1007	24	15	154	136	0.883117	-0.0539818	174	156	0.896552	-0.0474246
t2456	secD	1829	3	1	9	6	0.666667	-0.176091	29	26	0.896552	-0.0474246
t1009	-	209	8	9	106	93	0.877358	-0.0568229	126	113	0.896825	-0.0472921
t4563	-	443	18	9	87	76	0.873563	-0.0587057	107	96	0.897196	-0.0471125
t0981	-	656	67	48	1082	969	0.895564	-0.0479035	1102	989	0.897459	-0.0469853
t0397	eutG	1169	34	23	234	208	0.888889	-0.0511525	254	228	0.897638	-0.0468989
t3960	livM	1259	37	23	371	331	0.892183	-0.0495459	391	351	0.897698	-0.0468696
t4454	ytfG	830	41	26	373	333	0.892761	-0.0492646	393	353	0.898219	-0.0466178
t2969	bglA	1415	99	70	1348	1209	0.896884	-0.0472636	1368	1229	0.898392	-0.0465342
t2930	-	845	45	30	473	423	0.894292	-0.0485208	493	443	0.89858	-0.0464432
t1438	-	884	42	27	267	238	0.891386	-0.0499343	287	258	0.898955	-0.0462622
t3577	-	548	28	18	109	96	0.880734	-0.0551553	129	116	0.899225	-0.0461317
t1417	dmsC	836	33	25	368	329	0.894022	-0.0486519	388	349	0.899485	-0.0460063
t0200	fhuC	779	27	17	279	249	0.892473	-0.0494049	299	269	0.899666	-0.0459189
t3052	-	467	53	34	550	493	0.896364	-0.0475158	570	513	0.9	-0.0457575
t4423	-	233	19	13	170	151	0.888235	-0.051472	190	171	0.9	-0.0457575
t2021	rimK	884	32	21	150	133	0.886667	-0.0522396	170	153	0.9	-0.0457575
t2295	-	422	15	11	130	115	0.884615	-0.0532455	150	135	0.9	-0.0457575
t0864	-	62	2	3	30	25	0.833333	-0.0791812	50	45	0.9	-0.0457575
t1521	-	1100	46	27	262	234	0.89313	-0.0490854	282	254	0.900709	-0.0454154
t3695	torC	1166	62	41	728	654	0.898352	-0.0465536	748	674	0.90107	-0.0452417
t1603	-	457	51	36	931	837	0.899033	-0.0462242	951	857	0.901157	-0.0451997
t1756	yceB	608	31	19	314	281	0.894904	-0.0482233	334	301	0.901198	-0.04518
t0495	usg	995	26	5	102	90	0.882353	-0.0543577	122	110	0.901639	-0.0449671
t2333	allD	1031	174	125	2657	2395	0.901393	-0.045086	2677	2415	0.902129	-0.0447312
t4104	yrdB	239	20	14	297	266	0.895623	-0.0478748	317	286	0.902208	-0.0446932
t2880	exo	797	28	14	205	183	0.892683	-0.0493028	225	203	0.902222	-0.0446865
t0195	sfsA	686	62	46	870	783	0.9	-0.0457575	890	803	0.902247	-0.0446745
t3703	ccmE	461	30	20	144	128	0.888889	-0.0511525	164	148	0.902439	-0.0445821
t3546	ydeV	1574	123	77	955	860	0.900524	-0.0455049	975	880	0.902564	-0.0445219
t4034	yhfG	149	11	9	83	73	0.879518	-0.0557552	103	93	0.902913	-0.0443543
t1183	astA	1015	25	16	135	120	0.888889	-0.0511525	155	140	0.903226	-0.0442037
t0722	-	179	6	5	42	36	0.857143	-0.0669468	62	56	0.903226	-0.0442037
t2823	-	1409	39	24	177	158	0.892655	-0.0493162	197	178	0.903553	-0.0440462
t4293	-	359	17	11	229	205	0.895197	-0.0480816	249	225	0.903614	-0.0440168
t3124	cca	1223	4	4	32	27	0.84375	-0.0737862	52	47	0.903846	-0.0439055
t3624	yihE	968	56	31	376	338	0.898936	-0.0462711	396	358	0.90404	-0.0438122
t1264	ssaE	224	43	31	1607	1451	0.902925	-0.0443485	1627	1471	0.904118	-0.0437749
t2270	entA	737	23	14	180	161	0.894444	-0.0484466	200	181	0.905	-0.0433514
t4180	-	296	13	8	96	85	0.885417	-0.0528523	116	105	0.905172	-0.0432687
t0466	-	1904	158	105	1467	1326	0.903885	-0.0438866	1487	1346	0.905178	-0.0432659
t0177	yadH	752	29	23	171	153	0.894737	-0.0483047	191	173	0.905759	-0.0429873
t2388	maA	533	79	48	972	879	0.904321	-0.0436774	992	899	0.90625	-0.042752
t3144	-	950	73	41	925	837	0.904865	-0.0434163	945	857	0.906878	-0.042451
t3339	recQ	1811	84	56	668	604	0.904192	-0.0437395	688	624	0.906977	-0.0424038
t0017	-	425	68	42	765	692	0.904575	-0.0435553	785	712	0.907006	-0.0423897
t1608	sapC	872	13	7	34	29	0.852941	-0.0690809	54	49	0.907407	-0.0421977
t4005	envZ	1334	20	8	45	39	0.866667	-0.0621479	65	59	0.907692	-0.0420613
t1482	adhP	992	45	30	556	503	0.904676	-0.0435068	576	523	0.907986	-0.0419208
t4007	yhgE	1691	103	75	905	820	0.906077	-0.0428347	925	840	0.908108	-0.0418624
t0756	wzc	2141	78	57	602	545	0.905316	-0.0432	622	565	0.90836	-0.0417419
t3631	-	686	52	27	570	516	0.905263	-0.0432252	590	536	0.908475	-0.0416872
t1399	pntA	1511	56	33	450	407	0.904444	-0.0436181	470	427	0.908511	-0.04167
t0365	-	1169	60	42	1077	977	0.907149	-0.0423211	1097	997	0.908842	-0.0415115
t4539	-	332	60	43	904	820	0.90708	-0.0423546	924	840	0.909091	-0.0413927
t0164	acnB	2579	1	0	2	0	0	#NUM!	22	20	0.909091	-0.0413927
t0630	rplY	266	1	0	2	0	0	#NUM!	22	20	0.909091	-0.0413927
t1621	-	1151	1	0	2	0	0	#NUM!	22	20	0.909091	-0.0413927
t1701	-	1226	1	0	2	0	0	#NUM!	22	20	0.909091	-0.0413927
t1835	-	311	1	0	2	0	0	#NUM!	22	20	0.909091	-0.0413927
t1853	fabA	500	1	0	2	0	0	#NUM!	22	20	0.909091	-0.0413927
t1940	mukB	4448	1	0	2	0	0	#NUM!	22	20	0.909091	-0.0413927
t1954	cmk	665	1	0	2	0	0	#NUM!	22	20	0.909091	-0.0413927
t1973	lolA	596	1	0	2	0	0	#NUM!	22	20	0.909091	-0.0413927
t1978	cydC	1703	2	0	2	0	0	#NUM!	22	20	0.909091	-0.0413927
t2182	fur	434	1	0	2	0	0	#NUM!	22	20	0.909091	-0.0413927
t2324	cysS	1367	1	0	2	0	0	#NUM!	22	20	0.909091	-0.0413927
t3211	-	1319	1	0	2	0	0	#NUM!	22	20	0.909091	-0.0413927
t3649	atpE	221	1	0	2	0	0	#NUM!	22	20	0.909091	-0.0413927
t3678	yidC	1628	1	0	2	0	0	#NUM!	22	20	0.909091	-0.0413927
t3788	dfp	1205	2	0	2	0	0	#NUM!	22	20	0.909091	-0.0413927
t3867	-	269	2	0	2	0	0	#NUM!	22	20	0.909091	-0.0413927
t4579	-	284	1	0	2	0	0	#NUM!	22	20	0.909091	-0.0413927
t2684	-	968	28	16	201	181	0.900498	-0.0455175	221	201	0.909502	-0.0411962
t2208	ybeJ	908	38	26	302	273	0.903974	-0.0438443	322	293	0.909938	-0.0409883
t0969	-	551	20	13	158	142	0.898734	-0.0463687	178	162	0.910112	-0.040905
t4186	nrfD	938	37	24	225	203	0.902222	-0.0446865	245	223	0.910204	-0.0408612
t1912	-	248	27	20	281	254	0.903915	-0.0438726	301	274	0.910299	-0.0408159
t2485	-	197	18	13	204	184	0.901961	-0.0448123	224	204	0.910714	-0.0406179
t0487	-	638	112	86	1796	1634	0.9098	-0.0410543	1816	1654	0.910793	-0.0405803
t1580	-	851	95	69	1530	1392	0.909804	-0.0410522	1550	1412	0.910968	-0.040497
t0796	hisF	758	27	16	216	195	0.902778	-0.0444191	236	215	0.911017	-0.0404735
t2306	-	146	45	37	610	554	0.908197	-0.0418201	630	574	0.911111	-0.0404287
t2004	-	497	14	9	104	93	0.894231	-0.0485504	124	113	0.91129	-0.0403432
t2933	-	254	44	31	534	485	0.90824	-0.0417995	554	505	0.911552	-0.0402184
t2090	bioD	668	29	17	195	176	0.902564	-0.0445219	215	196	0.911628	-0.0401824
t3589	-	911	65	45	470	427	0.908511	-0.04167	490	447	0.912245	-0.0398886
t0268	yfiC	719	39	24	231	209	0.904762	-0.0434657	251	229	0.912351	-0.0398382
t3105	-	404	23	11	163	147	0.90184	-0.0448703	183	167	0.912568	-0.0397346
t1841	-	299	12	9	106	95	0.896226	-0.0475823	126	115	0.912698	-0.0396727
t1723	fabF	1223	38	19	267	242	0.906367	-0.0426959	287	262	0.912892	-0.0395806
t0277	rnc	662	2	1	3	1	0.333333	-0.477121	23	21	0.913043	-0.0395085
t0545	nuoK	284	2	1	3	1	0.333333	-0.477121	23	21	0.913043	-0.0395085
t0335	-	602	12	7	130	117	0.9	-0.0457575	150	137	0.913333	-0.0393707
t2272	entE	1595	66	45	432	393	0.909722	-0.0410912	452	413	0.913717	-0.0391884
t1512	-	212	17	13	212	192	0.90566	-0.0430346	232	212	0.913793	-0.0391521
t2669	iroC	3638	149	92	1118	1020	0.912343	-0.0398416	1138	1040	0.913884	-0.0391089
t1579	-	695	20	8	73	65	0.890411	-0.0504095	93	85	0.913978	-0.039064
t0561	-	317	5	2	15	12	0.8	-0.09691	35	32	0.914286	-0.0389181
t0443	yfeD	374	17	12	167	151	0.904192	-0.0437395	187	171	0.914439	-0.0388455
t3246	-	911	57	37	530	483	0.911321	-0.0403287	550	503	0.914545	-0.0387947
t4227	-	1346	81	48	1153	1053	0.91327	-0.0394009	1173	1073	0.914749	-0.0386983
t3906	yhjH	749	43	31	580	529	0.912069	-0.0399723	600	549	0.915	-0.0385789
t0741	baeR	704	70	47	688	628	0.912791	-0.0396288	708	648	0.915254	-0.0384583
t4463	ytfM	1715	92	61	1043	953	0.91371	-0.0391914	1063	973	0.915334	-0.0384204
t2657	-	755	67	46	718	656	0.913649	-0.0392206	738	676	0.915989	-0.0381097
t2594	-	806	29	24	278	253	0.910072	-0.0409243	298	273	0.916107	-0.0380536
t3338	rhtC	602	27	23	183	166	0.907104	-0.042343	203	186	0.916256	-0.0379831
t0853	cbiQ	659	27	19	207	188	0.908213	-0.0418125	227	208	0.9163	-0.0379625
t3749	-	731	50	28	603	551	0.913765	-0.0391657	623	571	0.916533	-0.0378519
t4590	-	707	162	116	2944	2697	0.916101	-0.0380569	2964	2717	0.916667	-0.0377886
t3567	-	1289	184	143	3988	3655	0.916499	-0.0378678	4008	3675	0.916916	-0.0376704
t4129	-	620	38	25	307	280	0.912052	-0.0399803	327	300	0.917431	-0.0374265
t2591	-	2645	159	117	1950	1788	0.916923	-0.0376671	1970	1808	0.917766	-0.0372678
t2595	-	476	17	16	175	159	0.908571	-0.0416409	195	179	0.917949	-0.0371816
t3280	yhcQ	914	44	27	492	450	0.914634	-0.0387526	512	470	0.917969	-0.0371721
t2557	safD	452	35	23	358	327	0.913408	-0.0393353	378	347	0.917989	-0.0371623
t4289	-	341	18	14	102	92	0.901961	-0.0448123	122	112	0.918033	-0.0371418
t4036	pabA	545	34	15	212	193	0.910377	-0.0407786	232	213	0.918103	-0.0371084
t0193	yadB	878	44	32	322	294	0.913043	-0.0395085	342	314	0.918129	-0.0370965
t0206	yadS	605	23	13	90	81	0.9	-0.0457575	110	101	0.918182	-0.0370713
t1708	-	521	15	12	90	81	0.9	-0.0457575	110	101	0.918182	-0.0370713
t3118	-	602	43	27	580	531	0.915517	-0.0383335	600	551	0.918333	-0.0369997
t2031	ybjG	590	29	13	152	138	0.907895	-0.0419645	172	158	0.918605	-0.0368714
t2659	-	200	19	13	128	116	0.90625	-0.042752	148	136	0.918919	-0.0367228
t0887	vsr	452	14	6	91	82	0.901099	-0.0452275	111	102	0.918919	-0.0367228
t0881	umuC	1250	75	48	549	503	0.916211	-0.0380044	569	523	0.919156	-0.0366106
t0185	staF	578	28	19	314	287	0.914013	-0.0390478	334	307	0.919162	-0.0366081
t2091	bioC	737	32	21	166	151	0.909639	-0.0411311	186	171	0.919355	-0.0365168
t2999	speA	1958	106	71	887	814	0.9177	-0.0372992	907	834	0.919515	-0.0364412
t3100	-	562	27	16	266	243	0.913534	-0.0392754	286	263	0.91958	-0.0364103
t3114	dsbB	659	82	60	1100	1010	0.918182	-0.0370713	1120	1030	0.919643	-0.0363808
t4511	holC	464	4	1	5	3	0.6	-0.221849	25	23	0.92	-0.0362122
t0834	pduC	1646	51	39	419	384	0.916468	-0.0378828	439	404	0.920273	-0.0360832
t4234	topB	1976	138	102	1502	1381	0.919441	-0.0364763	1522	1401	0.920499	-0.0359765
t3881	-	113	4	2	43	38	0.883721	-0.0536849	63	58	0.920635	-0.0359126
t0120	ilvI	1706	116	80	1039	955	0.919153	-0.0366122	1059	975	0.92068	-0.0358913
t1553	-	3506	126	79	1066	980	0.919325	-0.0365311	1086	1000	0.92081	-0.0358298
t3441	-	101	7	2	18	15	0.833333	-0.0791812	38	35	0.921053	-0.0357156
t1486	-	560	13	8	69	62	0.898551	-0.0464574	89	82	0.921348	-0.0355762
t0384	-	212	16	9	172	157	0.912791	-0.0396288	192	177	0.921875	-0.035328
t2070	-	977	36	23	249	228	0.915663	-0.0382645	269	248	0.921933	-0.0353006
t3152	-	467	21	13	134	122	0.910448	-0.040745	154	142	0.922078	-0.0352324
t3044	-	188	17	10	148	135	0.912162	-0.0399279	168	155	0.922619	-0.0349776
t1022	-	377	21	11	161	147	0.913043	-0.0395085	181	167	0.922652	-0.0349621
t3611	-	860	96	64	1226	1130	0.921697	-0.035412	1246	1150	0.922953	-0.0348202
t3991	malT	2687	173	112	1733	1598	0.9221	-0.0352218	1753	1618	0.922989	-0.0348034
t4298	-	101	6	2	19	16	0.842105	-0.0746336	39	36	0.923077	-0.0347621
t0442	gltX	1397	2	1	6	4	0.666667	-0.176091	26	24	0.923077	-0.0347621
t4035	fic	584	41	25	385	354	0.919481	-0.0364575	405	374	0.923457	-0.0345834
t1755	grxB	629	15	15	346	318	0.919075	-0.036649	366	338	0.923497	-0.0345644
t2739	srlR	755	35	17	451	415	0.920177	-0.0361284	471	435	0.923567	-0.0345317
t0850	cbiL	695	23	15	137	125	0.912409	-0.0398106	157	145	0.923567	-0.0345317
t3840	-	1937	146	96	1381	1274	0.92252	-0.0350243	1401	1294	0.923626	-0.0345039
t4026	yhfL	152	21	16	413	380	0.920097	-0.0361665	433	400	0.923788	-0.0344279
t4196	phnA	317	21	19	322	296	0.919255	-0.0365642	342	316	0.923977	-0.034339
t0005	yaaA	755	26	17	230	211	0.917391	-0.0374454	250	231	0.924	-0.034328
t0629	-	602	41	25	454	418	0.920705	-0.0358796	474	438	0.924051	-0.0343042
t2826	nlpD	1103	47	25	257	236	0.918288	-0.0370211	277	256	0.924188	-0.0342398
t1167	-	839	23	18	192	176	0.916667	-0.0377886	212	196	0.924528	-0.0340798
t0990	hexR	851	33	17	219	201	0.917808	-0.0372481	239	221	0.924686	-0.0340056
t0088	yabF	512	32	21	446	411	0.921525	-0.035493	466	431	0.924893	-0.0339086
t2925	ygeA	689	34	20	411	379	0.922141	-0.0352026	431	399	0.925754	-0.0335044
t3911	yhjB	584	117	85	2217	2051	0.925124	-0.0338	2237	2071	0.925793	-0.0334859
t1849	sulA	491	28	16	278	256	0.920863	-0.0358048	298	276	0.926174	-0.0333072
t1695	potB	845	66	47	970	897	0.924742	-0.0339793	990	917	0.926263	-0.0332659
t4577	mrr	896	32	24	335	309	0.922388	-0.0350863	355	329	0.926761	-0.0330325
t2946	-	782	55	42	786	727	0.924936	-0.0338881	806	747	0.926799	-0.0330144
t4329	-	842	156	115	2563	2374	0.926258	-0.0332679	2583	2394	0.926829	-0.0330003
t0814	yeeA	1040	46	30	241	222	0.921162	-0.0356641	261	242	0.927203	-0.0328251
t3835	-	590	52	34	547	506	0.925046	-0.0338368	567	526	0.92769	-0.0325973
t1475	-	311	50	32	924	856	0.926407	-0.0331982	944	876	0.927966	-0.0324679
t3599	yihT	860	25	18	147	135	0.918367	-0.0369836	167	155	0.928144	-0.0323848
t4118	-	83	17	15	147	135	0.918367	-0.0369836	167	155	0.928144	-0.0323848
t3699	ccmA	599	33	23	175	161	0.92	-0.0362122	195	181	0.928205	-0.032356
t3756	cigR	457	65	50	1095	1015	0.926941	-0.0329481	1115	1035	0.928251	-0.0323345
t4636	-	476	51	40	552	511	0.925725	-0.0335182	572	531	0.928322	-0.0323015
t1612	-	1364	124	76	999	926	0.926927	-0.0329545	1019	946	0.928361	-0.032283
t1658	oppA	1730	180	128	2205	2046	0.927891	-0.032503	2225	2066	0.928539	-0.0321997
t4123	-	845	214	169	5382	4997	0.928465	-0.0322343	5402	5017	0.92873	-0.0321105
t1398	-	926	56	36	401	371	0.925187	-0.0337705	421	391	0.928741	-0.0321053
t1085	hyaF	830	17	14	121	111	0.917355	-0.0374624	141	131	0.929078	-0.0319478
t4305	-	1601	212	158	2664	2474	0.928679	-0.0321345	2684	2494	0.92921	-0.0318861
t4115	metH	3665	135	84	805	747	0.92795	-0.0324753	825	767	0.929697	-0.0316586
t0011	yaaI	386	27	20	195	180	0.923077	-0.0347621	215	200	0.930233	-0.0314085
t3664	-	752	42	37	355	329	0.926761	-0.0330325	375	349	0.930667	-0.0312058
t1329	-	197	9	4	38	34	0.894737	-0.0483047	58	54	0.931034	-0.0310342
t2473	yaiE	266	25	19	227	210	0.92511	-0.0338066	247	230	0.931174	-0.0309691
t2396	amtB	1268	61	47	520	483	0.928846	-0.0320562	540	503	0.931481	-0.0308258
t1091	-	1247	182	141	2758	2569	0.931472	-0.0308302	2778	2589	0.931965	-0.0306002
t4295	-	1082	56	29	392	364	0.928571	-0.0321847	412	384	0.932039	-0.030566
t0821	pduS	1310	24	15	142	131	0.922535	-0.035017	162	151	0.932099	-0.0305381
t0558	menE	1349	37	23	216	200	0.925926	-0.0334238	236	220	0.932203	-0.0304893
t0882	cspB	194	21	17	263	244	0.927757	-0.0325659	283	264	0.932862	-0.0301825
t1485	smvA	1469	47	28	353	328	0.929178	-0.0319009	373	348	0.932976	-0.0301296
t1801	wrbA	578	31	25	354	329	0.929379	-0.0318074	374	349	0.933155	-0.0300462
t2851	-	779	77	54	880	820	0.931818	-0.0306688	900	840	0.933333	-0.0299632
t4639	lasT	668	50	33	595	554	0.931092	-0.0310072	615	574	0.933333	-0.0299632
t1056	-	1892	37	33	415	386	0.93012	-0.0314608	435	406	0.933333	-0.0299632
t1634	trpH	863	30	17	220	204	0.927273	-0.0327925	240	224	0.933333	-0.0299632
t2751	hycE	1691	80	50	461	429	0.930586	-0.0312436	481	449	0.933472	-0.0298987
t2502	-	206	8	8	101	93	0.920792	-0.0358384	121	113	0.933884	-0.0297069
t3877	tag	563	22	12	223	207	0.928251	-0.0323345	243	227	0.934156	-0.0295804
t2743	-	1115	40	28	330	307	0.930303	-0.0313756	350	327	0.934286	-0.0295203
t0517	-	533	26	16	163	151	0.92638	-0.0332107	183	171	0.934426	-0.029455
t2566	-	2513	155	107	1582	1477	0.933628	-0.029826	1602	1497	0.934457	-0.0294407
t2660	-	1082	86	55	505	471	0.932673	-0.0302705	525	491	0.935238	-0.0290778
t2294	-	692	30	15	150	139	0.926667	-0.0330765	170	159	0.935294	-0.0290518
t1614	-	902	27	14	104	96	0.923077	-0.0347621	124	116	0.935484	-0.0289637
t2590	-	80	10	8	120	111	0.925	-0.0338583	140	131	0.935714	-0.0288567
t3253	-	857	31	24	198	184	0.929293	-0.0318474	218	204	0.93578	-0.0288263
t3512	-	1463	80	55	654	611	0.934251	-0.0295365	674	631	0.936202	-0.0286305
t4040	yhfA	386	23	12	231	215	0.930736	-0.0311735	251	235	0.936255	-0.0286059
t4190	gltP	1292	61	48	420	392	0.933333	-0.0299632	440	412	0.936364	-0.0285555
t2528	proA	1232	70	44	499	466	0.933868	-0.0297146	519	486	0.936416	-0.0285311
t3766	-	578	165	123	5323	4984	0.936314	-0.0285784	5343	5004	0.936552	-0.0284679
t3753	yicL	884	98	78	2393	2240	0.936064	-0.0286947	2413	2260	0.936593	-0.0284489
t4601	rimI	428	22	15	154	143	0.928571	-0.0321847	174	163	0.936782	-0.0283616
t1660	adh	2660	89	51	709	663	0.93512	-0.0291327	729	683	0.9369	-0.0283068
t3896	-	185	32	26	710	664	0.935211	-0.0290903	730	684	0.936986	-0.0282668
t3030	-	639	55	34	410	383	0.934146	-0.0295851	430	403	0.937209	-0.0281634
t4599	-	1010	36	25	283	264	0.932862	-0.0301825	303	284	0.937294	-0.0281243
t3810	kbl	1178	54	38	268	250	0.932836	-0.0301948	288	270	0.9375	-0.0280287
t3176	-	788	49	35	417	390	0.935252	-0.0290714	437	410	0.938215	-0.0276976
t3845	lyxK	1478	96	70	1005	942	0.937313	-0.0281152	1025	962	0.938537	-0.0275488
t1848	-	587	25	19	208	194	0.932692	-0.0302616	228	214	0.938596	-0.0275211
t0730	-	260	6	7	143	133	0.93007	-0.0314844	163	153	0.93865	-0.0274962
t2818	-	656	17	7	78	72	0.923077	-0.0347621	98	92	0.938776	-0.0274382
t4362	-	1655	201	137	2131	2000	0.938527	-0.0275535	2151	2020	0.939098	-0.027289
t1371	-	803	35	25	227	212	0.933921	-0.02969	247	232	0.939271	-0.027209
t3444	-	1082	91	63	543	509	0.937385	-0.028082	563	529	0.939609	-0.0270527
t0108	araC	827	34	22	164	153	0.932927	-0.0301524	184	173	0.940217	-0.0267717
t4110	metA	911	39	19	383	359	0.937337	-0.0281043	403	379	0.940447	-0.0266658
t4184	nrfB	548	35	22	333	312	0.936937	-0.0282896	353	332	0.94051	-0.0266366
t0593	tnpA	440	114	104	673	632	0.939079	-0.027298	693	652	0.940837	-0.0264856
t1751	mviM	905	35	25	354	332	0.937853	-0.0278652	374	352	0.941176	-0.0263289
t2546	tinR	437	38	31	286	268	0.937063	-0.0282312	306	288	0.941176	-0.0263289
t0157	pdhR	746	21	14	202	189	0.935644	-0.0288896	222	209	0.941441	-0.0262067
t0153	ampE	836	41	22	185	173	0.935135	-0.0291256	205	193	0.941463	-0.0261966
t4103	aroE	800	65	44	783	736	0.939974	-0.0268839	803	756	0.941469	-0.0261937
t4549	-	707	138	102	2851	2683	0.941073	-0.0263765	2871	2703	0.941484	-0.0261871
t0323	sseA	824	41	23	322	302	0.937888	-0.0278489	342	322	0.94152	-0.0261702
t1606	-	155	18	13	271	254	0.937269	-0.0281356	291	274	0.941581	-0.0261424
t4470	mpl	1355	52	27	306	287	0.937908	-0.0278395	326	307	0.941718	-0.0260792
t3590	ygjN	293	27	18	581	546	0.939759	-0.0269835	601	566	0.941764	-0.026058
t1418	dmsB	599	22	15	118	110	0.932203	-0.0304893	138	130	0.942029	-0.0259357
t3471	thiG	752	26	19	153	143	0.934641	-0.0293554	173	163	0.942197	-0.0258585
t0156	aroP	1352	58	39	434	408	0.940092	-0.0268296	454	428	0.942731	-0.0256121
t2188	ybfM	1388	147	104	1405	1324	0.942349	-0.0257883	1425	1344	0.943158	-0.0254156
t3465	yjaD	755	42	27	387	364	0.940568	-0.0266096	407	384	0.943489	-0.0252632
t2161	-	113	27	19	388	365	0.940722	-0.0265389	408	385	0.943627	-0.0251994
t1020	-	401	47	32	513	483	0.94152	-0.0261702	533	503	0.943715	-0.0251592
t0116	leuB	1073	35	25	621	585	0.942029	-0.0259357	641	605	0.943838	-0.0251027
t1176	selD	1025	31	18	230	216	0.93913	-0.0272741	250	236	0.944	-0.025028
t4008	-	860	38	21	230	216	0.93913	-0.0272741	250	236	0.944	-0.025028
t0097	djlA	794	28	19	159	149	0.937107	-0.0282109	179	169	0.944134	-0.0249663
t4214	dmsC	755	38	24	195	183	0.938462	-0.0275835	215	203	0.944186	-0.0249424
t2288	-	563	26	18	249	234	0.939759	-0.0269835	269	254	0.944238	-0.0249186
t2501	-	986	38	25	321	302	0.94081	-0.0264981	341	322	0.944282	-0.0248985
t1193	celC	329	30	23	377	355	0.941645	-0.026113	397	375	0.944584	-0.0247592
t0502	purF	1499	57	41	543	512	0.94291	-0.0255299	563	532	0.944938	-0.0245968
t1179	-	257	20	10	89	83	0.932584	-0.0303119	109	103	0.944954	-0.0245893
t0378	acrD	3095	129	79	874	825	0.943936	-0.0250575	894	845	0.94519	-0.0244808
t4179	-	1631	81	49	732	691	0.943989	-0.025033	752	711	0.945479	-0.0243482
t2093	bioB	1022	42	28	384	362	0.942708	-0.0256227	404	382	0.945545	-0.024318
t1336	fumA	1628	57	28	256	241	0.941406	-0.0262229	276	261	0.945652	-0.0242686
t3502	argB	755	55	36	496	468	0.943548	-0.0252358	516	488	0.945736	-0.0242299
t3693	torT	1022	35	22	238	224	0.941176	-0.0263289	258	244	0.945736	-0.0242299
t1864	-	260	36	32	552	521	0.943841	-0.0251014	572	541	0.945804	-0.0241988
t4014	yrfD	761	44	31	331	312	0.942598	-0.0256734	351	332	0.945869	-0.024169
t2577	-	749	53	31	502	474	0.944223	-0.0249254	522	494	0.94636	-0.0239436
t3438	-	1154	88	70	447	422	0.944072	-0.0249951	467	442	0.946467	-0.0238946
t0655	lysP	1451	51	29	243	229	0.942387	-0.0257708	263	249	0.946768	-0.0237564
t4424	yjfK	665	83	57	1035	979	0.945894	-0.0241577	1055	999	0.946919	-0.023687
t4092	yhdN	350	22	16	208	196	0.942308	-0.0258073	228	216	0.947368	-0.0234811
t1261	spiC	365	61	48	1681	1592	0.947055	-0.0236247	1701	1612	0.947678	-0.0233393
t3979	gntU	1322	67	46	423	400	0.945626	-0.0242804	443	420	0.948081	-0.0231544
t3051	-	1466	84	60	751	711	0.946738	-0.0237703	771	731	0.948119	-0.023137
t1353	-	1085	41	29	290	274	0.944828	-0.0246474	310	294	0.948387	-0.0230144
t0858	cobT	1052	28	21	215	203	0.944186	-0.0249424	235	223	0.948936	-0.022763
t0518	-	536	27	16	236	223	0.944915	-0.0246071	256	243	0.949219	-0.0226337
t1847	-	2135	106	61	771	731	0.948119	-0.023137	791	751	0.949431	-0.0225365
t0573	-	1271	52	37	380	360	0.947368	-0.0234811	400	380	0.95	-0.0222764
t2535	prfH	596	33	22	241	228	0.946058	-0.0240822	261	248	0.950192	-0.0221888
t3742	-	1175	43	31	322	305	0.947205	-0.023556	342	325	0.950292	-0.0221427
t2508	-	1235	47	28	383	363	0.947781	-0.0232921	403	383	0.950372	-0.0221063
t3689	-	1004	52	40	424	402	0.948113	-0.0231398	444	422	0.95045	-0.0220705
t4409	amiB	1301	52	34	426	404	0.948357	-0.0230282	446	424	0.950673	-0.021969
t2494	prpD	1433	55	34	305	289	0.947541	-0.023402	325	309	0.950769	-0.0219249
t4299	-	284	12	11	102	96	0.941176	-0.0263289	122	116	0.95082	-0.0219018
t0461	pgtB	1988	108	64	902	857	0.950111	-0.0222257	922	877	0.951193	-0.0217313
t3826	lctR	758	26	17	144	136	0.944444	-0.0248236	164	156	0.95122	-0.0217192
t4207	fumB	1628	70	52	764	726	0.950262	-0.0221567	784	746	0.951531	-0.0215772
t4448	fklB	644	27	22	352	334	0.948864	-0.0227962	372	354	0.951613	-0.0215397
t3673	-	566	28	19	312	296	0.948718	-0.0228629	332	316	0.951807	-0.021451
t0848	cbiJ	772	21	16	167	158	0.946108	-0.0240594	187	178	0.951872	-0.0214216
t3544	-	1517	136	94	1727	1643	0.951361	-0.0216548	1747	1663	0.951918	-0.0214007
t0045	rpsT	245	1	0	1	0	0	#NUM!	21	20	0.952381	-0.0211893
t0229	lpxA	770	1	0	1	0	0	#NUM!	21	20	0.952381	-0.0211893
t0232	dnaE	3464	1	0	1	0	0	#NUM!	21	20	0.952381	-0.0211893
t0280	acpS	362	1	0	1	0	0	#NUM!	21	20	0.952381	-0.0211893
t0370	dapA	860	1	0	1	0	0	#NUM!	21	20	0.952381	-0.0211893
t0376	dapE	1109	1	0	1	0	0	#NUM!	21	20	0.952381	-0.0211893
t0486	fabB	1196	1	0	1	0	0	#NUM!	21	20	0.952381	-0.0211893
t0587	nrdA	2267	1	0	1	0	0	#NUM!	21	20	0.952381	-0.0211893
t0595	rcsB	632	1	0	1	0	0	#NUM!	21	20	0.952381	-0.0211893
t1169	gapA	977	1	0	1	0	0	#NUM!	21	20	0.952381	-0.0211893
t1189	nadE	809	1	0	1	0	0	#NUM!	21	20	0.952381	-0.0211893
t1682	icdA	1232	1	0	1	0	0	#NUM!	21	20	0.952381	-0.0211893
t1953	rpsA	1655	1	0	1	0	0	#NUM!	21	20	0.952381	-0.0211893
t2371	hemH	944	1	0	1	0	0	#NUM!	21	20	0.952381	-0.0211893
t2412	clpP	605	1	0	1	0	0	#NUM!	21	20	0.952381	-0.0211893
t2619	-	719	1	0	1	0	0	#NUM!	21	20	0.952381	-0.0211893
t2629	trmD	749	1	0	1	0	0	#NUM!	21	20	0.952381	-0.0211893
t2630	yfjA	530	1	0	1	0	0	#NUM!	21	20	0.952381	-0.0211893
t3157	-	146	1	0	1	0	0	#NUM!	21	20	0.952381	-0.0211893
t3206	-	404	1	0	1	0	0	#NUM!	21	20	0.952381	-0.0211893
t3474	rpoB	4010	1	0	1	0	0	#NUM!	21	20	0.952381	-0.0211893
t3655	atpC	401	1	0	1	0	0	#NUM!	21	20	0.952381	-0.0211893
t3808	waaF	1028	1	0	1	0	0	#NUM!	21	20	0.952381	-0.0211893
t4055	yheM	338	1	0	1	0	0	#NUM!	21	20	0.952381	-0.0211893
t4444	rpsR	209	1	0	1	0	0	#NUM!	21	20	0.952381	-0.0211893
t4531	-	131	1	0	1	0	0	#NUM!	21	20	0.952381	-0.0211893
t0415	cysU	815	29	21	380	361	0.95	-0.0222764	400	381	0.9525	-0.021135
t3296	-	224	8	9	86	81	0.94186	-0.0260134	106	101	0.95283	-0.0209845
t2568	-	659	46	29	642	611	0.951713	-0.0214938	662	631	0.953172	-0.0208286
t1753	rimJ	566	35	21	238	226	0.94958	-0.0224685	258	246	0.953488	-0.0206846
t1767	msyB	356	8	6	66	62	0.939394	-0.0271522	86	82	0.953488	-0.0206846
t0744	-	3062	97	68	700	667	0.952857	-0.0209722	720	687	0.954167	-0.0203758
t0626	yejM	1742	42	31	352	335	0.951705	-0.0214979	372	355	0.954301	-0.0203146
t2862	-	1100	223	150	3001	2863	0.954015	-0.0204446	3021	2883	0.95432	-0.0203061
t1982	-	842	32	19	265	252	0.950943	-0.0218453	285	272	0.954386	-0.020276
t0499	folC	1250	2	1	2	1	0.5	-0.30103	22	21	0.954545	-0.0202034
t2730	recA	1043	1	1	2	1	0.5	-0.30103	22	21	0.954545	-0.0202034
t3045	-	209	49	44	1305	1245	0.954023	-0.0204412	1325	1265	0.954717	-0.0201254
t0504	-	1379	107	72	754	719	0.953581	-0.0206425	774	739	0.95478	-0.0200965
t0564	-	1964	72	42	514	490	0.953307	-0.020767	534	510	0.955056	-0.0199711
t4215	-	668	31	28	451	430	0.953437	-0.0207081	471	450	0.955414	-0.0198084
t0057	oadA	1757	105	77	564	538	0.953901	-0.0204968	584	558	0.955479	-0.0197786
t1103	-	791	23	13	183	174	0.95082	-0.0219018	203	194	0.955665	-0.0196943
t2071	ybhF	1718	67	46	432	412	0.953704	-0.0205865	452	432	0.955752	-0.0196547
t1814	hpcG	785	29	18	319	304	0.952978	-0.0209171	339	324	0.955752	-0.0196547
t4002	-	2312	124	70	796	760	0.954774	-0.0200995	816	780	0.955882	-0.0195956
t0328	-	791	41	26	275	262	0.952727	-0.0210314	295	282	0.955932	-0.0195729
t1924	exo	662	37	24	298	284	0.95302	-0.0208979	318	304	0.955975	-0.0195535
t0895	rcsA	605	97	84	2010	1921	0.955721	-0.0196687	2030	1941	0.956158	-0.0194705
t0803	hisL	23	1	1	3	2	0.666667	-0.176091	23	22	0.956522	-0.0193052
t1294	ribE	623	1	1	3	2	0.666667	-0.176091	23	22	0.956522	-0.0193052
t3719	emrD	1166	62	33	396	378	0.954545	-0.0202034	416	398	0.956731	-0.0192103
t4284	-	278	18	8	73	69	0.945205	-0.0244738	93	89	0.956989	-0.0190929
t2617	yfiH	713	30	28	236	225	0.95339	-0.0207295	256	245	0.957031	-0.0190739
t2853	eno	1280	5	4	27	25	0.925926	-0.0334238	47	45	0.957447	-0.0188853
t3635	rbsB	872	44	32	427	408	0.955504	-0.0197677	447	428	0.957494	-0.0188638
t2404	ybaE	1682	55	31	310	296	0.954839	-0.02007	330	316	0.957576	-0.0188269
t4371	int	1241	112	86	995	952	0.956784	-0.0191861	1015	972	0.957635	-0.0187998
t0250	abc	1013	53	28	363	347	0.955923	-0.0195772	383	367	0.958225	-0.0185327
t0553	menF	1277	44	27	387	370	0.956072	-0.0195092	407	390	0.958231	-0.0185298
t2957	-	527	28	16	483	462	0.956522	-0.0193052	503	482	0.95825	-0.0185209
t3686	-	1175	81	47	756	724	0.957672	-0.0187832	776	744	0.958763	-0.0182888
t2356	ybbN	836	42	26	465	445	0.956989	-0.0190929	485	465	0.958763	-0.0182888
t0178	yadG	908	38	29	344	329	0.956395	-0.0193625	364	349	0.958791	-0.018276
t2875	syd	527	13	5	126	120	0.952381	-0.0211893	146	140	0.958904	-0.0182248
t1249	-	719	138	94	1782	1708	0.958474	-0.0184198	1802	1728	0.958935	-0.018211
t2792	spaP	656	146	115	3029	2904	0.958732	-0.0183027	3049	2924	0.959003	-0.0181801
t3828	sapB	3332	275	206	4821	4623	0.95893	-0.0182132	4841	4643	0.959099	-0.0181364
t4425	yjfL	380	66	48	1158	1110	0.958549	-0.0183856	1178	1130	0.959253	-0.0180668
t2018	potG	1115	20	15	128	122	0.953125	-0.0208501	148	142	0.959459	-0.0179734
t3931	-	629	155	114	3927	3767	0.959256	-0.0180653	3947	3787	0.959463	-0.0179718
t1543	-	782	33	25	351	336	0.957265	-0.0189678	371	356	0.959569	-0.0179239
t4111	aceB	1583	55	31	475	455	0.957895	-0.0186822	495	475	0.959596	-0.0179116
t1672	narH	1517	39	25	178	170	0.955056	-0.0199711	198	190	0.959596	-0.0179116
t1923	betA	767	27	19	404	387	0.957921	-0.0186704	424	407	0.959906	-0.0177714
t1374	-	527	15	7	55	52	0.945455	-0.0243593	75	72	0.96	-0.0177288
t3092	-	674	98	69	1181	1133	0.959356	-0.01802	1201	1153	0.960033	-0.0177137
t0389	eutS	317	57	48	1062	1019	0.95951	-0.0179503	1082	1039	0.960259	-0.0176117
t0299	cadC	1526	212	134	5856	5624	0.960383	-0.0175558	5876	5644	0.960517	-0.0174948
t0474	-	266	13	9	56	53	0.946429	-0.0239122	76	73	0.960526	-0.0174907
t2051	ybiR	1094	43	33	566	543	0.959364	-0.0180166	586	563	0.960751	-0.0173892
t0468	gtrA	371	108	79	1078	1035	0.960111	-0.0176784	1098	1055	0.960838	-0.0173499
t3195	yhbV	860	35	23	543	521	0.959484	-0.0179621	563	541	0.960924	-0.0173111
t4247	pilS	617	39	22	492	472	0.95935	-0.0180231	512	492	0.960938	-0.0173049
t0081	-	212	38	31	777	746	0.960103	-0.0176822	797	766	0.961104	-0.0172296
t3040	-	167	29	21	290	278	0.958621	-0.0183532	310	298	0.96129	-0.0171454
t1818	hpaG	1271	39	31	267	256	0.958801	-0.0182713	287	276	0.961672	-0.0169728
t2435	phnT	1091	24	20	215	206	0.95814	-0.0185712	235	226	0.961702	-0.0169594
t3413	-	788	177	146	3590	3452	0.96156	-0.0170237	3610	3472	0.961773	-0.0169275
t3769	yicJ	1364	78	56	636	611	0.960692	-0.0174159	656	631	0.96189	-0.0168745
t0167	ygbK	1253	34	21	296	284	0.959459	-0.0179734	316	304	0.962025	-0.0168135
t0847	cbiH	707	25	15	165	158	0.957576	-0.0188269	185	178	0.962162	-0.0167517
t3974	-	1196	246	175	4754	4575	0.962347	-0.0166681	4774	4595	0.962505	-0.0165969
t1895	-	734	23	16	195	187	0.958974	-0.018193	215	207	0.962791	-0.0164681
t0040	-	1697	261	193	2813	2708	0.962673	-0.0165211	2833	2728	0.962937	-0.0164022
t2680	-	101	1	1	7	6	0.857143	-0.0669468	27	26	0.962963	-0.0163904
t1369	-	1097	26	14	143	137	0.958042	-0.0186155	163	157	0.96319	-0.016288
t4109	yjaB	419	17	13	174	167	0.95977	-0.0178328	194	187	0.963918	-0.0159601
t1823	copR	728	65	50	623	600	0.963082	-0.0163368	643	620	0.96423	-0.0158193
t0643	yeiR	968	37	22	260	250	0.961538	-0.0170333	280	270	0.964286	-0.0157943
t2207	lnt	1520	2	2	8	7	0.875	-0.0579919	28	27	0.964286	-0.0157943
t0835	pduB	683	27	24	177	170	0.960452	-0.0175243	197	190	0.964467	-0.0157126
t2570	-	428	34	16	234	225	0.961538	-0.0170333	254	245	0.964567	-0.0156676
t2112	galT	1028	29	15	151	145	0.960265	-0.0176089	171	165	0.964912	-0.0155122
t4437	sgaH	632	26	21	180	173	0.961111	-0.0172264	200	193	0.965	-0.0154727
t2608	-	1157	42	34	241	232	0.962656	-0.0165291	261	252	0.965517	-0.01524
t2572	-	89	9	5	96	92	0.958333	-0.0184834	116	112	0.965517	-0.01524
t1413	-	629	11	9	67	64	0.955224	-0.0198948	87	84	0.965517	-0.01524
t2962	xerD	878	4	3	9	8	0.888889	-0.0511525	29	28	0.965517	-0.01524
t3090	-	1406	141	105	1898	1832	0.965227	-0.0153707	1918	1852	0.965589	-0.0152076
t2257	-	464	82	60	2103	2030	0.965288	-0.0153432	2123	2050	0.965615	-0.0151961
t3615	glnL	1031	36	21	271	261	0.9631	-0.0163288	291	281	0.965636	-0.0151867
t0721	-	599	82	52	835	806	0.965269	-0.0153514	855	826	0.966082	-0.0149861
t4256	-	722	38	31	366	353	0.964481	-0.0157064	386	373	0.966321	-0.0148785
t1116	pagD	245	41	30	637	615	0.965463	-0.0152643	657	635	0.966514	-0.0147916
t4187	-	1718	83	62	459	443	0.965142	-0.015409	479	463	0.966597	-0.0147545
t2905	ppdC	302	16	8	130	125	0.961538	-0.0170333	150	145	0.966667	-0.0147233
t0105	araD	677	54	37	374	361	0.965241	-0.0153644	394	381	0.967005	-0.0145712
t0393	eutD	998	32	20	163	157	0.96319	-0.016288	183	177	0.967213	-0.0144778
t1703	-	1292	4	4	42	40	0.952381	-0.0211893	62	60	0.967742	-0.0142404
t0140	secA	2687	5	2	11	10	0.909091	-0.0413927	31	30	0.967742	-0.0142404
t1890	-	479	23	13	200	193	0.965	-0.0154727	220	213	0.968182	-0.0140431
t0786	rfbV	983	8	1	44	42	0.954545	-0.0202034	64	62	0.96875	-0.0137883
t0941	tyrP	1193	5	2	12	11	0.916667	-0.0377886	32	31	0.96875	-0.0137883
t3909	yhjD	1010	54	32	558	540	0.967742	-0.0142404	578	560	0.968858	-0.0137398
t4647	oxyS	164	10	9	109	105	0.963303	-0.0162372	129	125	0.968992	-0.0136797
t1029	-	2621	89	56	596	577	0.968121	-0.0140704	616	597	0.969156	-0.0136064
t3959	livH	908	40	26	272	263	0.966912	-0.0146132	292	283	0.969178	-0.0135964
t3869	-	521	49	46	862	835	0.968677	-0.0138208	882	855	0.969388	-0.0135025
t2702	nrdH	227	4	3	13	12	0.923077	-0.0347621	33	32	0.969697	-0.013364
t2618	sfhB	962	64	37	941	912	0.969182	-0.0135948	961	932	0.969823	-0.0133075
t3421	-	509	36	33	213	206	0.967136	-0.0145124	233	226	0.969957	-0.0132475
t0551	-	443	13	8	80	77	0.9625	-0.0165993	100	97	0.97	-0.0132283
t3937	-	1206	60	42	415	402	0.968675	-0.013822	435	422	0.970115	-0.0131768
t1653	-	818	78	53	719	697	0.969402	-0.0134961	739	717	0.97023	-0.0131253
t3023	mutY	1034	41	19	182	176	0.967033	-0.0145587	202	196	0.970297	-0.0130953
t3389	ilvC	1457	84	59	789	765	0.969582	-0.0134156	809	785	0.970334	-0.0130789
t2597	-	1865	88	58	629	610	0.969793	-0.0133208	649	630	0.970724	-0.0129041
t3672	yieG	1445	60	40	735	713	0.970068	-0.0131978	755	733	0.970861	-0.012843
t3704	ccmF	1913	106	82	429	416	0.969697	-0.013364	449	436	0.971047	-0.0127599
t1274	ssaG	197	36	28	915	888	0.970492	-0.0130081	935	908	0.971123	-0.0127258
t2924	lysR	917	40	36	364	353	0.96978	-0.0133267	384	373	0.971354	-0.0126224
t0349	-	671	43	31	434	421	0.970046	-0.0132076	454	441	0.971366	-0.0126173
t1899	-	596	34	24	365	354	0.969863	-0.0132896	385	374	0.971429	-0.0125891
t3189	-	500	12	7	85	82	0.964706	-0.0156051	105	102	0.971429	-0.0125891
t0681	yohI	920	58	38	406	394	0.970443	-0.0130298	426	414	0.971831	-0.0124093
t2879	sdaB	1349	60	39	443	430	0.970655	-0.0129353	463	450	0.971922	-0.0123685
t0746	-	1223	44	24	338	328	0.970414	-0.0130429	358	348	0.972067	-0.0123038
t0050	fkpB	431	17	7	126	122	0.968254	-0.0140107	146	142	0.972603	-0.0120645
t2779	iagB	464	65	44	872	848	0.972477	-0.0121206	892	868	0.973094	-0.0118451
t3541	-	1004	150	102	4503	4383	0.973351	-0.0117305	4523	4403	0.973469	-0.0116779
t3762	-	116	32	25	664	646	0.972892	-0.0119356	684	666	0.973684	-0.0115819
t1735	tnpA	440	106	101	626	609	0.972843	-0.011957	646	629	0.973684	-0.0115819
t0540	nuoF	1319	4	1	19	18	0.947368	-0.0234811	39	38	0.974359	-0.011281
t4330	-	566	118	97	3982	3880	0.974385	-0.0112695	4002	3900	0.974513	-0.0112125
t2430	apbA	893	40	24	258	251	0.972868	-0.011946	278	271	0.97482	-0.0110755
t4564	-	653	19	14	139	135	0.971223	-0.012681	159	155	0.974843	-0.0110654
t2478	proC	791	27	13	100	97	0.97	-0.0132283	120	117	0.975	-0.0109954
t2221	holA	1013	4	2	20	19	0.95	-0.0222764	40	39	0.975	-0.0109954
t2403	-	800	37	27	384	374	0.973958	-0.0114596	404	394	0.975248	-0.0108851
t4325	-	1046	202	186	91423	89161	0.975258	-0.0108805	91443	89181	0.975263	-0.0108781
t0396	eutJ	821	31	28	267	260	0.973783	-0.0115379	287	280	0.97561	-0.0107239
t0165	-	344	15	9	226	220	0.973451	-0.0116858	246	240	0.97561	-0.0107239
t4407	yjeS	1136	68	46	680	663	0.975	-0.0109954	700	683	0.975714	-0.0106773
t3540	yneB	857	210	157	8558	8350	0.975695	-0.0106858	8578	8370	0.975752	-0.0106606
t0935	-	119	8	6	104	101	0.971154	-0.012712	124	121	0.975806	-0.0106363
t0056	oadB	1283	78	51	436	425	0.974771	-0.0110976	456	445	0.975877	-0.0106048
t1526	-	614	18	13	189	184	0.973545	-0.011644	209	204	0.976077	-0.0105161
t4246	pilR	1067	72	55	650	634	0.975385	-0.0108241	670	654	0.976119	-0.0104971
t0023	bcfB	668	78	58	1161	1134	0.976744	-0.0102192	1181	1154	0.977138	-0.0100441
t3849	-	914	187	144	3402	3324	0.977072	-0.0100733	3422	3344	0.977206	-0.0100137
t3542	ydeZ	983	195	142	3844	3756	0.977107	-0.0100578	3864	3776	0.977226	-0.0100051
t2780	stpA	1613	322	235	5302	5181	0.977178	-0.0100261	5322	5201	0.977264	-0.00998802
t3674	yieE	737	36	26	332	324	0.975904	-0.0105931	352	344	0.977273	-0.00998422
t2069	ybiH	656	39	25	426	416	0.976526	-0.0103163	446	436	0.977578	-0.00984837
t4216	-	1382	143	100	1543	1508	0.977317	-0.00996458	1563	1528	0.977607	-0.00983562
t1252	ttrC	1004	42	30	338	330	0.976331	-0.0104028	358	350	0.977654	-0.00981498
t0038	-	1172	84	53	791	773	0.977244	-0.00999699	811	793	0.977805	-0.00974767
t2154	-	752	107	76	1346	1316	0.977712	-0.00978917	1366	1336	0.978038	-0.00964424
t4099	-	1106	64	47	623	609	0.977528	-0.00987075	643	629	0.978227	-0.00956033
t1447	-	341	7	4	26	25	0.961538	-0.0170333	46	45	0.978261	-0.00954532
t1513	-	1946	69	40	673	658	0.977712	-0.00978917	693	678	0.978355	-0.00950354
t2678	tctE	1397	64	37	537	525	0.977654	-0.00981498	557	545	0.978456	-0.00945869
t0104	-	401	74	52	728	712	0.978022	-0.00965139	748	732	0.97861	-0.00939052
t2526	-	380	55	46	590	577	0.977966	-0.0096762	610	597	0.978689	-0.0093555
t4439	sgaE	668	49	32	498	487	0.977912	-0.00970038	518	507	0.978764	-0.0093218
t3713	yidG	344	18	12	122	119	0.97541	-0.0108129	142	139	0.978873	-0.00927354
t4174	-	1331	50	39	413	404	0.978208	-0.00956869	433	424	0.979215	-0.00912204
t2877	ygdH	1346	76	44	560	548	0.978571	-0.00940747	580	568	0.97931	-0.00907966
t1224	nlpC	446	45	26	609	596	0.978654	-0.00937103	629	616	0.979332	-0.00906993
t3084	-	1145	62	43	626	613	0.979233	-0.00911386	646	633	0.979876	-0.00882881
t2699	-	1316	52	32	330	323	0.978788	-0.00931142	350	343	0.98	-0.00877392
t1142	aadA	770	92	65	786	770	0.979644	-0.00893182	806	790	0.980149	-0.00870795
t0262	yfiF	1019	36	24	333	326	0.978979	-0.00922663	353	346	0.98017	-0.00869861
t3898	yhjO	2606	127	81	993	973	0.979859	-0.00883641	1013	993	0.980257	-0.0086602
t0516	-	626	19	14	132	129	0.977273	-0.00998422	152	149	0.980263	-0.00865732
t2560	safE	480	148	113	2390	2343	0.980335	-0.00862561	2410	2363	0.980498	-0.00855332
t0652	nfo	839	38	23	340	333	0.979412	-0.00903468	360	353	0.980556	-0.0085278
t1583	mppA	1595	139	101	1219	1195	0.980312	-0.0086358	1239	1215	0.98063	-0.00849503
t3564	sodA	602	26	14	135	132	0.977778	-0.00975984	155	152	0.980645	-0.00848811
t1780	csgF	398	62	49	1174	1151	0.980409	-0.00859277	1194	1171	0.980737	-0.00844743
t2653	-	269	10	10	85	83	0.976471	-0.0103408	105	103	0.980952	-0.00835207
t1469	-	602	41	25	249	244	0.97992	-0.00880952	269	264	0.981413	-0.00814835
t1605	-	482	48	28	469	460	0.98081	-0.00841501	489	480	0.981595	-0.00806762
t2303	gtrA	344	88	66	807	792	0.981413	-0.00814835	827	812	0.981862	-0.00794948
t0775	rfbB	1067	201	148	4015	3943	0.982067	-0.00785877	4035	3963	0.982156	-0.00781947
t0938	-	173	27	21	489	480	0.981595	-0.00806762	509	500	0.982318	-0.00774778
t2968	-	293	14	9	98	96	0.979592	-0.00895484	118	116	0.983051	-0.00742402
t4565	-	356	82	69	931	915	0.982814	-0.00752859	951	935	0.983176	-0.00736891
t2762	ygbA	326	16	8	101	99	0.980198	-0.00868618	121	119	0.983471	-0.00723841
t0282	-	893	177	132	3140	3088	0.983439	-0.00725236	3160	3108	0.983544	-0.00720607
t2705	nrdF	941	140	94	2200	2164	0.983636	-0.00716542	2220	2184	0.983784	-0.00710034
t0392	-	779	37	22	232	228	0.982759	-0.00755314	252	248	0.984127	-0.00694886
t0234	tnpA	440	106	102	615	605	0.98374	-0.00711974	635	625	0.984252	-0.00689371
t2342	hyi	758	126	87	1084	1067	0.984317	-0.00686486	1104	1087	0.984601	-0.00673953
t3393	ilvA	1526	82	56	631	621	0.984152	-0.00693776	651	641	0.984639	-0.00672296
t1108	-	710	123	78	1362	1341	0.984581	-0.00674833	1382	1361	0.984805	-0.00664992
t2808	-	167	36	28	1051	1035	0.984776	-0.00666237	1071	1055	0.985061	-0.00653701
t2829	-	1031	37	26	252	248	0.984127	-0.00694886	272	268	0.985294	-0.00643411
t4338	-	1007	67	49	663	653	0.984917	-0.00660035	683	673	0.985359	-0.00640564
t3091	-	965	221	164	5682	5601	0.985744	-0.00623566	5702	5621	0.985794	-0.00621363
t0720	-	1343	87	57	757	746	0.985469	-0.00635705	777	766	0.985843	-0.00619225
t0866	-	308	24	16	409	403	0.98533	-0.00641826	429	423	0.986014	-0.00611692
t2903	ptr	2870	104	51	704	694	0.985795	-0.00621319	724	714	0.986188	-0.00604035
t3504	argE	1133	84	51	777	766	0.985843	-0.00619225	797	786	0.986198	-0.00603578
t3432	-	587	52	34	198	195	0.984848	-0.00663058	218	215	0.986239	-0.00601803
t4452	ytfE	644	38	26	353	348	0.985836	-0.00619546	373	368	0.986595	-0.00586101
t4328	-	2390	144	99	975	962	0.986667	-0.00582954	995	982	0.986935	-0.00571159
t4550	-	1610	133	95	1217	1201	0.986853	-0.00574757	1237	1221	0.987065	-0.00565404
t1039	-	269	12	8	58	57	0.982759	-0.00755314	78	77	0.987179	-0.00560388
t0435	xapA	815	72	47	785	775	0.987261	-0.00556795	805	795	0.987578	-0.00542875
t0118	leuL	68	23	19	976	964	0.987705	-0.00537278	996	984	0.987952	-0.00526424
t0600	alkB	632	18	12	151	149	0.986755	-0.00579068	171	169	0.988304	-0.00510941
t0833	pduD	656	25	16	152	150	0.986842	-0.00575233	172	170	0.988372	-0.00507953
t2662	-	3059	215	174	1253	1239	0.988827	-0.00487976	1273	1259	0.989002	-0.00480267
t2548	tsaC	2669	182	121	1635	1618	0.989602	-0.00453924	1655	1638	0.989728	-0.0044841
t2937	-	1058	228	167	4401	4356	0.989775	-0.0044635	4421	4376	0.989821	-0.0044432
t1185	astB	1325	34	22	379	375	0.989446	-0.00460794	399	395	0.989975	-0.0043758
t2359	-	899	51	30	384	380	0.989583	-0.00454763	404	400	0.990099	-0.00432137
t0121	ilvH	476	22	15	183	181	0.989071	-0.00477251	203	201	0.990148	-0.00429998
t1587	tnpA	440	116	104	613	607	0.990212	-0.00427178	633	627	0.990521	-0.00413617
t3061	-	848	36	20	195	193	0.989744	-0.0044773	215	213	0.990698	-0.00405886
t4453	ytfF	947	45	26	437	433	0.990847	-0.00399354	457	453	0.991247	-0.003818
t3420	-	632	44	31	212	210	0.990566	-0.00411657	232	230	0.991379	-0.00376015
t1539	-	662	131	85	1526	1513	0.991481	-0.00371561	1546	1533	0.991591	-0.00366733
t0344	shdA	4905	273	183	2495	2474	0.991583	-0.00367085	2515	2494	0.99165	-0.00364154
t0639	yejA	1787	76	48	699	693	0.991416	-0.00374394	719	713	0.991655	-0.00363936
t3879	yhjW	1613	95	56	939	931	0.99148	-0.00371591	959	951	0.991658	-0.00363809
t1518	tehA	995	65	42	597	592	0.991625	-0.00365262	617	612	0.991896	-0.00353374
t4589	-	893	55	37	362	359	0.991713	-0.00361412	382	379	0.992147	-0.00342415
t2852	-	653	50	34	1397	1386	0.992126	-0.00343318	1417	1406	0.992237	-0.00338453
t2302	-	227	43	33	518	514	0.992278	-0.00336664	538	534	0.992565	-0.00324102
t4124	-	821	41	26	254	252	0.992126	-0.00343318	274	272	0.992701	-0.00318166
t4532	-	1036	77	47	955	948	0.99267	-0.00319503	975	968	0.992821	-0.00312926
t0660	-	371	26	14	124	123	0.991935	-0.00351657	144	143	0.993056	-0.00302645
t2741	ygaA	1502	70	42	503	500	0.994036	-0.00259798	523	520	0.994264	-0.00249835
t3142	ygjQ	674	27	22	330	328	0.993939	-0.0026401	350	348	0.994286	-0.0024888
t2953	-	1445	124	85	1102	1096	0.994555	-0.00237104	1122	1116	0.994652	-0.00232866
t3929	-	98	15	7	171	170	0.994152	-0.00254719	191	190	0.994764	-0.00227977
t4520	-	1055	161	104	2084	2073	0.994722	-0.00229841	2104	2093	0.994772	-0.00227651
t0087	-	293	48	35	559	556	0.994633	-0.00233702	579	576	0.994819	-0.00225608
t3056	uxuA	1166	63	46	614	611	0.995114	-0.00212716	634	631	0.995268	-0.0020599
t4297	-	2762	183	123	1703	1695	0.995302	-0.00204495	1723	1715	0.995357	-0.00202115
t1792	-	509	102	85	1490	1483	0.995302	-0.00204512	1510	1503	0.995364	-0.00201797
t1037	-	221	52	40	1309	1303	0.995416	-0.00199523	1329	1323	0.995485	-0.00196514
t4271	-	368	37	28	426	424	0.995305	-0.00204374	446	444	0.995516	-0.00195189
t4602	-	662	30	20	204	203	0.995098	-0.00213413	224	223	0.995536	-0.00194316
t1878	-	284	30	23	662	659	0.995468	-0.00197257	682	679	0.995601	-0.0019146
t1013	-	173	32	26	444	442	0.995495	-0.0019607	464	462	0.99569	-0.001876
t3159	-	1249	90	68	910	906	0.995604	-0.00191319	930	926	0.995699	-0.00187196
t3587	-	356	20	16	213	212	0.995305	-0.00204374	233	232	0.995708	-0.00186794
t2668	iroB	1097	55	32	973	969	0.995889	-0.00178906	993	989	0.995972	-0.00175296
t2467	phoB	671	26	16	230	229	0.995652	-0.00189235	250	249	0.996	-0.00174066
t2569	-	4046	214	138	3881	3867	0.996393	-0.00156947	3901	3887	0.996411	-0.00156141
t1309	-	2021	62	44	577	575	0.996534	-0.00150797	597	595	0.99665	-0.00145737
t2624	tyrA	1103	47	27	327	326	0.996942	-0.00133015	347	346	0.997118	-0.00125338
t3011	pilT	962	51	31	341	340	0.997067	-0.00127546	361	360	0.99723	-0.0012047
t3892	-	479	45	26	358	357	0.997207	-0.00121481	378	377	0.997354	-0.00115045
t4224	-	473	52	33	380	379	0.997368	-0.00114439	400	399	0.9975	-0.0010871
t3551	-	1022	50	25	417	416	0.997602	-0.00104272	437	436	0.997712	-0.000994948
t0047	ribF	920	0	0	0	0	#DIV/0!	#DIV/0!	20	20	1	0
t0048	ileS	2816	0	0	0	0	#DIV/0!	#DIV/0!	20	20	1	0
t0049	lspA	482	0	0	0	0	#DIV/0!	#DIV/0!	20	20	1	0
t0066	dapB	803	0	0	0	0	#DIV/0!	#DIV/0!	20	20	1	0
t0096	imp	2336	0	0	0	0	#DIV/0!	#DIV/0!	20	20	1	0
t0127	murE	1469	0	0	0	0	#DIV/0!	#DIV/0!	20	20	1	0
t0129	mraY	1064	0	0	0	0	#DIV/0!	#DIV/0!	20	20	1	0
t0132	murG	1049	0	0	0	0	#DIV/0!	#DIV/0!	20	20	1	0
t0136	ftsA	1244	0	0	0	0	#DIV/0!	#DIV/0!	20	20	1	0
t0146	yacE	602	0	0	0	0	#DIV/0!	#DIV/0!	20	20	1	0
t0160	lpdA	1409	0	0	0	0	#DIV/0!	#DIV/0!	20	20	1	0
t0214	dapD	806	0	0	0	0	#DIV/0!	#DIV/0!	20	20	1	0
t0218	tsf	833	0	0	0	0	#DIV/0!	#DIV/0!	20	20	1	0
t0219	pyrH	707	0	0	0	0	#DIV/0!	#DIV/0!	20	20	1	0
t0220	frr	539	0	0	0	0	#DIV/0!	#DIV/0!	20	20	1	0
t0221	dxr	1178	0	0	0	0	#DIV/0!	#DIV/0!	20	20	1	0
t0223	cdsA	839	0	0	0	0	#DIV/0!	#DIV/0!	20	20	1	0
t0224	yaeL	1334	0	0	0	0	#DIV/0!	#DIV/0!	20	20	1	0
t0228	fabZ	437	0	0	0	0	#DIV/0!	#DIV/0!	20	20	1	0
t0233	accA	941	0	0	0	0	#DIV/0!	#DIV/0!	20	20	1	0
t0258	pssA	1337	0	0	0	0	#DIV/0!	#DIV/0!	20	20	1	0
t0333	gcpE	1100	0	0	0	0	#DIV/0!	#DIV/0!	20	20	1	0
t0337	-	1454	0	0	0	0	#DIV/0!	#DIV/0!	20	20	1	0
t0361	-	707	0	0	0	0	#DIV/0!	#DIV/0!	20	20	1	0
t0429	-	968	0	0	0	0	#DIV/0!	#DIV/0!	20	20	1	0
t0508	ubiX	551	0	0	0	0	#DIV/0!	#DIV/0!	20	20	1	0
t0535	-	134	0	0	0	0	#DIV/0!	#DIV/0!	20	20	1	0
t0662	folE	650	0	0	0	0	#DIV/0!	#DIV/0!	20	20	1	0
t4641	dsrA	62	0	0	0	0	#DIV/0!	#DIV/0!	20	20	1	0
t0931	pgsA	530	0	0	0	0	#DIV/0!	#DIV/0!	20	20	1	0
t0968	argS	1715	0	0	0	0	#DIV/0!	#DIV/0!	20	20	1	0
t0976	aspS	1754	0	0	0	0	#DIV/0!	#DIV/0!	20	20	1	0
t0983	ruvB	992	0	0	0	0	#DIV/0!	#DIV/0!	20	20	1	0
t1096	prsA	929	0	0	0	0	#DIV/0!	#DIV/0!	20	20	1	0
t1097	ipk	833	0	0	0	0	#DIV/0!	#DIV/0!	20	20	1	0
t1098	hemM	605	0	0	0	0	#DIV/0!	#DIV/0!	20	20	1	0
t1099	hemA	1238	0	0	0	0	#DIV/0!	#DIV/0!	20	20	1	0
t1213	thrS	1910	0	0	0	0	#DIV/0!	#DIV/0!	20	20	1	0
t1214	infC	524	0	0	0	0	#DIV/0!	#DIV/0!	20	20	1	0
t1215	rpmI	179	0	0	0	0	#DIV/0!	#DIV/0!	20	20	1	0
t1216	rplT	338	0	0	0	0	#DIV/0!	#DIV/0!	20	20	1	0
t1217	pheM	26	0	0	0	0	#DIV/0!	#DIV/0!	20	20	1	0
t1218	pheS	965	0	0	0	0	#DIV/0!	#DIV/0!	20	20	1	0
t1219	pheT	2369	0	0	0	0	#DIV/0!	#DIV/0!	20	20	1	0
t1316	pdxH	638	0	0	0	0	#DIV/0!	#DIV/0!	20	20	1	0
t1317	tyrS	1256	0	0	0	0	#DIV/0!	#DIV/0!	20	20	1	0
t1332	malY	113	0	0	0	0	#DIV/0!	#DIV/0!	20	20	1	0
t1378	-	212	0	0	0	0	#DIV/0!	#DIV/0!	20	20	1	0
t1624	ribA	572	0	0	0	0	#DIV/0!	#DIV/0!	20	20	1	0
t1688	purB	1352	0	0	0	0	#DIV/0!	#DIV/0!	20	20	1	0
t1702	-	683	0	0	0	0	#DIV/0!	#DIV/0!	20	20	1	0
t1720	tmk	623	0	0	0	0	#DIV/0!	#DIV/0!	20	20	1	0
t1724	acpP	218	0	0	0	0	#DIV/0!	#DIV/0!	20	20	1	0
t1725	fabG	716	0	0	0	0	#DIV/0!	#DIV/0!	20	20	1	0
t1727	fabH	935	0	0	0	0	#DIV/0!	#DIV/0!	20	20	1	0
t1934	asnS	1382	0	0	0	0	#DIV/0!	#DIV/0!	20	20	1	0
t1942	mukF	1304	0	0	0	0	#DIV/0!	#DIV/0!	20	20	1	0
t1946	kdsB	728	0	0	0	0	#DIV/0!	#DIV/0!	20	20	1	0
t1947	-	164	0	0	0	0	#DIV/0!	#DIV/0!	20	20	1	0
t1950	msbA	1730	0	0	0	0	#DIV/0!	#DIV/0!	20	20	1	0
t1971	serS	1274	0	0	0	0	#DIV/0!	#DIV/0!	20	20	1	0
t1980	infA	200	0	0	0	0	#DIV/0!	#DIV/0!	20	20	1	0
t2135	cydB	1121	0	0	0	0	#DIV/0!	#DIV/0!	20	20	1	0
t2177	pgm	1622	0	0	0	0	#DIV/0!	#DIV/0!	20	20	1	0
t2219	leuS	2564	0	0	0	0	#DIV/0!	#DIV/0!	20	20	1	0
t2228	mrdB	1094	0	0	0	0	#DIV/0!	#DIV/0!	20	20	1	0
t2231	ybeD	245	0	0	0	0	#DIV/0!	#DIV/0!	20	20	1	0
t2326	ybbF	704	0	0	0	0	#DIV/0!	#DIV/0!	20	20	1	0
t2372	adk	626	0	0	0	0	#DIV/0!	#DIV/0!	20	20	1	0
t2440	ispA	881	0	0	0	0	#DIV/0!	#DIV/0!	20	20	1	0
t2444	-	959	0	0	0	0	#DIV/0!	#DIV/0!	20	20	1	0
t2446	ribH	452	0	0	0	0	#DIV/0!	#DIV/0!	20	20	1	0
t2540	gmhA	560	0	0	0	0	#DIV/0!	#DIV/0!	20	20	1	0
t2601	dnaQ	713	0	0	0	0	#DIV/0!	#DIV/0!	20	20	1	0
t2621	-	29	0	0	0	0	#DIV/0!	#DIV/0!	20	20	1	0
t2631	rpsP	230	0	0	0	0	#DIV/0!	#DIV/0!	20	20	1	0
t2637	yfjB	860	0	0	0	0	#DIV/0!	#DIV/0!	20	20	1	0
t2727	csrA	167	0	0	0	0	#DIV/0!	#DIV/0!	20	20	1	0
t2830	ygbB	461	0	0	0	0	#DIV/0!	#DIV/0!	20	20	1	0
t2832	-	293	0	0	0	0	#DIV/0!	#DIV/0!	20	20	1	0
t2910	thyA	776	0	0	0	0	#DIV/0!	#DIV/0!	20	20	1	0
t2911	lgt	857	0	0	0	0	#DIV/0!	#DIV/0!	20	20	1	0
t2959	prfB	1080	0	0	0	0	#DIV/0!	#DIV/0!	20	20	1	0
t2981	rpiA	641	0	0	0	0	#DIV/0!	#DIV/0!	20	20	1	0
t2987	fba	1061	0	0	0	0	#DIV/0!	#DIV/0!	20	20	1	0
t3002	metK	1136	0	0	0	0	#DIV/0!	#DIV/0!	20	20	1	0
t3094	plsC	719	0	0	0	0	#DIV/0!	#DIV/0!	20	20	1	0
t3102	parE	1874	0	0	0	0	#DIV/0!	#DIV/0!	20	20	1	0
t3126	folB	344	0	0	0	0	#DIV/0!	#DIV/0!	20	20	1	0
t3128	-	995	0	0	0	0	#DIV/0!	#DIV/0!	20	20	1	0
t3129	rpsU	197	0	0	0	0	#DIV/0!	#DIV/0!	20	20	1	0
t3130	dnaG	1727	0	0	0	0	#DIV/0!	#DIV/0!	20	20	1	0
t3166	-	209	0	0	0	0	#DIV/0!	#DIV/0!	20	20	1	0
t3201	rpsO	251	0	0	0	0	#DIV/0!	#DIV/0!	20	20	1	0
t3203	rbfA	383	0	0	0	0	#DIV/0!	#DIV/0!	20	20	1	0
t3220	rpmA	239	0	0	0	0	#DIV/0!	#DIV/0!	20	20	1	0
t3221	rplU	293	0	0	0	0	#DIV/0!	#DIV/0!	20	20	1	0
t3222	ispB	953	0	0	0	0	#DIV/0!	#DIV/0!	20	20	1	0
t3260	rpsI	374	0	0	0	0	#DIV/0!	#DIV/0!	20	20	1	0
t3261	rplM	410	0	0	0	0	#DIV/0!	#DIV/0!	20	20	1	0
t3289	mreB	1025	0	0	0	0	#DIV/0!	#DIV/0!	20	20	1	0
t3294	accB	452	0	0	0	0	#DIV/0!	#DIV/0!	20	20	1	0
t3311	hemG	527	0	0	0	0	#DIV/0!	#DIV/0!	20	20	1	0
t3319	yigC	1460	0	0	0	0	#DIV/0!	#DIV/0!	20	20	1	0
t3325	aarF	1622	0	0	0	0	#DIV/0!	#DIV/0!	20	20	1	0
t3327	ubiE	737	0	0	0	0	#DIV/0!	#DIV/0!	20	20	1	0
t3380	rho	1241	0	0	0	0	#DIV/0!	#DIV/0!	20	20	1	0
t3384	rep	2006	0	0	0	0	#DIV/0!	#DIV/0!	20	20	1	0
t3475	rplL	347	0	0	0	0	#DIV/0!	#DIV/0!	20	20	1	0
t3480	secE	365	0	0	0	0	#DIV/0!	#DIV/0!	20	20	1	0
t3523	priA	2180	0	0	0	0	#DIV/0!	#DIV/0!	20	20	1	0
t3651	atpH	515	0	0	0	0	#DIV/0!	#DIV/0!	20	20	1	0
t3680	rpmH	122	0	0	0	0	#DIV/0!	#DIV/0!	20	20	1	0
t3681	dnaA	1382	0	0	0	0	#DIV/0!	#DIV/0!	20	20	1	0
t3682	dnaN	1082	0	0	0	0	#DIV/0!	#DIV/0!	20	20	1	0
t3684	gyrB	2396	0	0	0	0	#DIV/0!	#DIV/0!	20	20	1	0
t3787	dut	437	0	0	0	0	#DIV/0!	#DIV/0!	20	20	1	0
t3790	rpmB	218	0	0	0	0	#DIV/0!	#DIV/0!	20	20	1	0
t3793	coaD	461	0	0	0	0	#DIV/0!	#DIV/0!	20	20	1	0
t3809	rfaD	914	0	0	0	0	#DIV/0!	#DIV/0!	20	20	1	0
t3863	glyQ	893	0	0	0	0	#DIV/0!	#DIV/0!	20	20	1	0
t3944	yhhP	227	0	0	0	0	#DIV/0!	#DIV/0!	20	20	1	0
t3952	ftsE	650	0	0	0	0	#DIV/0!	#DIV/0!	20	20	1	0
t3981	asd	1088	0	0	0	0	#DIV/0!	#DIV/0!	20	20	1	0
t4056	yheL	269	0	0	0	0	#DIV/0!	#DIV/0!	20	20	1	0
t4057	rpsL	356	0	0	0	0	#DIV/0!	#DIV/0!	20	20	1	0
t4058	rpsG	452	0	0	0	0	#DIV/0!	#DIV/0!	20	20	1	0
t4064	rpsJ	293	0	0	0	0	#DIV/0!	#DIV/0!	20	20	1	0
t4065	rplC	611	0	0	0	0	#DIV/0!	#DIV/0!	20	20	1	0
t4066	rplD	587	0	0	0	0	#DIV/0!	#DIV/0!	20	20	1	0
t4067	rplW	284	0	0	0	0	#DIV/0!	#DIV/0!	20	20	1	0
t4068	rplB	803	0	0	0	0	#DIV/0!	#DIV/0!	20	20	1	0
t4069	rpsS	260	0	0	0	0	#DIV/0!	#DIV/0!	20	20	1	0
t4070	rplV	314	0	0	0	0	#DIV/0!	#DIV/0!	20	20	1	0
t4071	rpsC	683	0	0	0	0	#DIV/0!	#DIV/0!	20	20	1	0
t4072	rplP	392	0	0	0	0	#DIV/0!	#DIV/0!	20	20	1	0
t4073	rpmC	173	0	0	0	0	#DIV/0!	#DIV/0!	20	20	1	0
t4074	rpsQ	236	0	0	0	0	#DIV/0!	#DIV/0!	20	20	1	0
t4075	rplN	353	0	0	0	0	#DIV/0!	#DIV/0!	20	20	1	0
t4076	rplX	296	0	0	0	0	#DIV/0!	#DIV/0!	20	20	1	0
t4078	rpsN	287	0	0	0	0	#DIV/0!	#DIV/0!	20	20	1	0
t4079	rpsH	374	0	0	0	0	#DIV/0!	#DIV/0!	20	20	1	0
t4080	rplF	515	0	0	0	0	#DIV/0!	#DIV/0!	20	20	1	0
t4081	rplR	335	0	0	0	0	#DIV/0!	#DIV/0!	20	20	1	0
t4082	rpsE	485	0	0	0	0	#DIV/0!	#DIV/0!	20	20	1	0
t4083	rpmD	161	0	0	0	0	#DIV/0!	#DIV/0!	20	20	1	0
t4084	rplO	416	0	0	0	0	#DIV/0!	#DIV/0!	20	20	1	0
t4085	prlA	1313	0	0	0	0	#DIV/0!	#DIV/0!	20	20	1	0
t4086	rpmJ	98	0	0	0	0	#DIV/0!	#DIV/0!	20	20	1	0
t4087	rpsM	338	0	0	0	0	#DIV/0!	#DIV/0!	20	20	1	0
t4088	rpsK	371	0	0	0	0	#DIV/0!	#DIV/0!	20	20	1	0
t4089	rpsD	602	0	0	0	0	#DIV/0!	#DIV/0!	20	20	1	0
t4090	rpoA	971	0	0	0	0	#DIV/0!	#DIV/0!	20	20	1	0
t4091	rplQ	365	0	0	0	0	#DIV/0!	#DIV/0!	20	20	1	0
t4102	yrdC	554	0	0	0	0	#DIV/0!	#DIV/0!	20	20	1	0
t4150	yjbO	224	0	0	0	0	#DIV/0!	#DIV/0!	20	20	1	0
t4161	ssb	512	0	0	0	0	#DIV/0!	#DIV/0!	20	20	1	0
t4337	cI	614	0	0	0	0	#DIV/0!	#DIV/0!	20	20	1	0
t4381	groES	275	0	0	0	0	#DIV/0!	#DIV/0!	20	20	1	0
t4402	orn	527	0	0	0	0	#DIV/0!	#DIV/0!	20	20	1	0
t4408	yjeE	443	0	0	0	0	#DIV/0!	#DIV/0!	20	20	1	0
t4442	rpsF	377	0	0	0	0	#DIV/0!	#DIV/0!	20	20	1	0
t4443	priB	296	0	0	0	0	#DIV/0!	#DIV/0!	20	20	1	0
t4468	ppa	512	0	0	0	0	#DIV/0!	#DIV/0!	20	20	1	0
t4510	valS	2837	0	0	0	0	#DIV/0!	#DIV/0!	20	20	1	0
t4513	-	1082	0	0	0	0	#DIV/0!	#DIV/0!	20	20	1	0
t4586	dnaC	719	0	0	0	0	#DIV/0!	#DIV/0!	20	20	1	0
t4587	dnaT	521	0	0	0	0	#DIV/0!	#DIV/0!	20	20	1	0
t0431	ligA	1997	1	1	3	3	1	0	23	23	1	0
t0485	-	2042	69	48	771	771	1	0	791	791	1	0
t0559	pmrD	239	10	7	66	66	1	0	86	86	1	0
t0670	-	227	21	11	124	124	1	0	144	144	1	0
t1100	prfA	1064	1	1	1	1	1	0	21	21	1	0
t1297	ydhB	914	24	20	311	311	1	0	331	331	1	0
t1339	rstB	1286	29	26	299	299	1	0	319	319	1	0
t1444	-	854	25	18	184	184	1	0	204	204	1	0
t1665	-	887	49	43	442	442	1	0	462	462	1	0
t1667	purU	824	50	30	437	437	1	0	457	457	1	0
t1990	cspD	203	11	8	62	62	1	0	82	82	1	0
t2509	-	137	2	2	21	21	1	0	41	41	1	0
t2641	-	458	1	1	1	1	1	0	21	21	1	0
t2724	-	239	3	2	8	8	1	0	28	28	1	0
t2816	hyi	758	20	15	148	148	1	0	168	168	1	0
t2860	steE	452	16	9	77	77	1	0	97	97	1	0
t2901	recD	1817	59	33	343	343	1	0	363	363	1	0
t2998	speB	902	32	20	434	434	1	0	454	454	1	0
t3778	gmk	605	1	1	1	1	1	0	21	21	1	0
t4004	ompR	701	10	2	24	24	1	0	44	44	1	0
t4077	rplE	521	1	1	8	8	1	0	28	28	1	0
t4175	-	1673	42	25	283	283	1	0	303	303	1	0
t4441	-	188	5	1	16	16	1	0	36	36	1	0
t4518	-	1247	116	92	2367	2367	1	0	2387	2387	1	0
t3661	stgC	2516	397	285	6028	6030	1.00033	0.000144068	6048	6050	1.00033	0.000143592
t1493	-	614	88	62	1179	1180	1.00085	0.000368202	1199	1200	1.00083	0.000362063
t2402	tnpA	440	109	104	625	626	1.0016	0.000694316	645	646	1.00155	0.000672803
t2622	pheA	1142	53	35	564	565	1.00177	0.000769344	584	585	1.00171	0.000743019
t0719	-	398	44	32	526	527	1.0019	0.000824871	546	547	1.00183	0.000794684
t4037	argD	1199	64	43	499	500	1.002	0.000869459	519	520	1.00193	0.000835986
t2793	spaO	893	146	104	2008	2012	1.00199	0.000864268	2028	2032	1.00197	0.000855753
t4125	-	1460	65	39	486	487	1.00206	0.000892692	506	507	1.00198	0.000857442
t1467	-	1061	114	81	1621	1625	1.00247	0.00107035	1641	1645	1.00244	0.00105732
t0802	hisG	881	27	23	385	386	1.0026	0.00112658	405	406	1.00247	0.00107101
t1790	-	1136	180	117	2420	2428	1.00331	0.00143332	2440	2448	1.00328	0.00142159
t3888	dppD	965	37	23	262	263	1.00382	0.00165446	282	283	1.00355	0.00153733
t4277	-	1229	105	69	1053	1057	1.0038	0.00164662	1073	1077	1.00373	0.00161598
t0632	yejD	677	27	16	217	218	1.00461	0.00199676	237	238	1.00422	0.00182861
t2223	cobD	1076	45	35	682	685	1.0044	0.0019062	702	705	1.00427	0.001852
t4017	yrfA	383	19	16	213	214	1.00469	0.00203417	233	234	1.00429	0.00185994
t2269	ybdB	395	16	13	196	197	1.0051	0.00221015	216	217	1.00463	0.00200598
t1401	-	1016	91	68	977	982	1.00512	0.00221692	997	1002	1.00502	0.00217256
t3605	-	674	142	103	3866	3886	1.00517	0.00224095	3886	3906	1.00515	0.00222944
t3729	uhpB	1484	84	51	557	560	1.00539	0.00233283	577	580	1.0052	0.00225218
t4384	yjeJ	839	196	135	3749	3770	1.0056	0.00242591	3769	3790	1.00557	0.00241307
t4032	yhfC	1163	89	70	1055	1061	1.00569	0.00246292	1075	1081	1.00558	0.00241723
t4519	-	1058	172	131	4622	4649	1.00584	0.00252961	4642	4669	1.00582	0.00251874
t2432	phnW	1085	44	19	310	312	1.00645	0.0027929	330	332	1.00606	0.00262414
t2814	-	1478	59	34	302	304	1.00662	0.00286664	322	324	1.00621	0.00268914
t3039	-	485	41	27	611	615	1.00655	0.00283391	631	635	1.00634	0.00274437
t0598	yojL	1034	25	19	291	293	1.00687	0.00297463	311	313	1.00643	0.00278395
t2156	-	875	114	74	1837	1849	1.00653	0.00282775	1857	1869	1.00646	0.0027974
t0297	cadA	2126	140	81	1253	1262	1.00718	0.00310828	1273	1282	1.00707	0.00305962
t4618	radA	1364	56	38	397	400	1.00756	0.00326948	417	420	1.00719	0.00311324
t3331	-	1328	57	40	391	394	1.00767	0.00331946	411	414	1.0073	0.00315852
t4485	nrdG	446	25	13	112	113	1.00893	0.00386042	132	133	1.00758	0.00327771
t2498	-	257	22	16	496	500	1.00806	0.00348833	516	520	1.00775	0.00335364
t2746	-	761	29	19	230	232	1.0087	0.00376015	250	252	1.008	0.00346053
t3256	nanA	875	36	24	219	221	1.00913	0.00394816	239	241	1.00837	0.00361914
t2019	potF	1094	45	28	314	317	1.00955	0.00412961	334	337	1.00898	0.00388343
t1527	-	773	28	26	294	297	1.0102	0.00440912	314	317	1.00955	0.00412961
t2960	recJ	1715	74	44	585	591	1.01026	0.00443161	605	611	1.00992	0.00428584
t3597	yihV	878	43	22	281	284	1.01068	0.00461202	301	304	1.00997	0.00430709
t1576	-	1280	230	173	5510	5566	1.01016	0.0043916	5530	5586	1.01013	0.0043758
t2939	stdB	2471	141	93	1247	1260	1.01043	0.00450409	1267	1280	1.01026	0.00443335
t2523	stbC	2543	143	106	1244	1257	1.01045	0.0045149	1264	1277	1.01028	0.00444382
t0187	staD	548	27	14	341	345	1.01173	0.00506472	361	365	1.01108	0.00478566
t4534	sefB	734	39	28	156	158	1.01282	0.00553249	176	178	1.01136	0.00490733
t2514	-	509	81	55	1182	1196	1.01184	0.0051137	1202	1216	1.01165	0.00502911
t0605	napA	2468	77	47	651	659	1.01229	0.00530443	671	679	1.01192	0.00514725
t1862	pyrD	992	109	80	1341	1358	1.01268	0.00547099	1361	1378	1.01249	0.00539109
t4165	-	1259	145	101	1070	1084	1.01308	0.0056455	1090	1104	1.01284	0.00554258
t3409	-	839	195	141	3283	3326	1.0131	0.00565136	3303	3346	1.01302	0.00561736
t2080	ybhL	687	98	72	1492	1512	1.0134	0.00578297	1512	1532	1.01323	0.00570697
t4321	-	1028	110	86	1103	1118	1.0136	0.00586629	1123	1138	1.01336	0.00576251
t1335	manA	1157	20	6	54	55	1.01852	0.00796893	74	75	1.01351	0.00582954
t1536	-	743	100	63	1007	1021	1.0139	0.00599627	1027	1041	1.01363	0.00588029
t4604	osmY	599	29	22	265	269	1.01509	0.00650641	285	289	1.01404	0.00605298
t2397	glnK	320	10	8	51	52	1.01961	0.00843317	71	72	1.01408	0.00607415
t0456	tnpA	440	111	103	610	619	1.01475	0.00636081	630	639	1.01429	0.00616031
t4508	-	497	123	92	1999	2028	1.01451	0.00625516	2019	2048	1.01436	0.00619363
t4377	aspA	1418	52	18	188	191	1.01596	0.00687552	208	211	1.01442	0.00621912
t2785	sipD	1004	185	144	5172	5248	1.01469	0.00633531	5192	5268	1.01464	0.00631108
t2153	-	692	126	88	1800	1827	1.015	0.00646604	1820	1847	1.01484	0.00639551
t1385	eha	952	36	27	249	253	1.01606	0.00692117	269	273	1.01487	0.00641037
[truncated: 2,547 more rows]
